# Supplementary material for: Meta-analysis shows positive effects of plant diversity on microbial biomass and respiration
Source: Nat Commun. 2019 Mar 22;10:1332. doi: 10.1038/s41467-019-09258-y (PMC6430801; doi:10.1038/s41467-019-09258-y)
Supplement: Supplementary file 5 — Reporting Summary [file 41467_2019_9258_MOESM5_ESM.csv]

Study	Location	LAT	LON	AI	MAT	Ecosystem	SoilDepth	StandAge	MixRichness	Method	Trait	Xt	Xc	Nt	Nc	Note	Explanation
Alvarez, G. et al. 1998	France	47.63	-2.63	1.1091	7.6	Grassland	10	4	2	FE	MA	416	380.25	3	6	Low N supply	LAT:latitude; LON: longitude; AI: aridity index; MAT: mean annual temperature; MAP: mean annual precipitation; MixRichness: plant species richness in mixtures; MA: microbial biomass; MetabolicQ: Metabolic quotient; MR: mircobial respiration; CN: microbial C:N ratio; BacA: bacterial biomass; FunA: fungal biomass; FB: fungi: bacteria ratio; GPN: G+:G- bacteria ratio
Alvarez, G. et al. 1998	France	47.63	-2.63	1.1091	7.6	Grassland	10	4	2	FE	MA	458	471.8342541	3	6	High N supply
Alvarez, G. et al. 1998	France	47.63	-2.63	1.1091	7.6	Grassland	10	4	2		MetabolicQ	1.391826923	1.532544379	3	6	Low N supply
Alvarez, G. et al. 1998	France	47.63	-2.63	1.1091	7.6	Grassland	10	4	2		MetabolicQ	1.34279476	1.604739936	3	6	High N supply
Alvarez, G. et al. 1998	France	47.63	-2.63	1.1091	7.6	Grassland	10	4	2	NaOH-trap method	MR	579	582.75	3	6	Low N supply
Alvarez, G. et al. 1998	France	47.63	-2.63	1.1091	7.6	Grassland	10	4	2	NaOH-trap method	MR	615	757.1712707	3	6	High N supply
Bagherzadeh, Ali et al. 2008	Germany	51.78	9.62	1.357	6.5	ForestN	7	110	2	FE	CN	8.824833703	9.087912088	1	2
Bagherzadeh, Ali et al. 2008	Germany	51.78	9.62	1.357	6.5	ForestN	7	110	2	FE	MA	3980	3721.5	1	2
Berger, Torsten W. et al. 2010	Austria	47.98	14.68	1.1811	7.941666581	ForestN	5	87	2	FE	MA	41	45.5	3	6
Berger, Torsten W. et al. 2010	Austria	48.08	13.27	1.5872	7.524999919	ForestN	5	73	2	FE	MA	41	37	3	6
Bini, D. et al. 2013	Brazil	-20.03	-48.62	0.8033	23.2249999	ForestP	5	0.17	2	FE	CN	30.06233184	31.32015748	3	6
Bini, D. et al. 2013	Brazil	-20.03	-48.62	0.8033	23.2249999	ForestP	5	0.58	2	FE	CN	64.996115	115.5182648	3	6
Bini, D. et al. 2013	Brazil	-20.03	-48.62	0.8033	23.2249999	ForestP	5	1.17	2	FE	CN	49.18819352	41.47141823	3	6
Bini, D. et al. 2013	Brazil	-20.03	-48.62	0.8033	23.2249999	ForestP	5	1.67	2	FE	CN	22.3690817	16.37496359	3	6
Bini, D. et al. 2013	Brazil	-20.03	-48.62	0.8033	23.2249999	ForestP	5	0.17	2	FE	MA	201.117	198.883	3	6
Bini, D. et al. 2013	Brazil	-20.03	-48.62	0.8033	23.2249999	ForestP	5	0.58	2	FE	MA	920.15	758.955	3	6
Bini, D. et al. 2013	Brazil	-20.03	-48.62	0.8033	23.2249999	ForestP	5	1.17	2	FE	MA	1108.21	1146.27	3	6
Bini, D. et al. 2013	Brazil	-20.03	-48.62	0.8033	23.2249999	ForestP	5	1.67	2	FE	MA	266.418	252.985	3	6
Bini, D. et al. 2013	Brazil	-20.03	-48.62	0.8033	23.2249999	ForestP	5	0.17	2		MetabolicQ	6.034	6.542	3	6
Bini, D. et al. 2013	Brazil	-20.03	-48.62	0.8033	23.2249999	ForestP	5	0.58	2		MetabolicQ	0.322	1.152	3	6
Bini, D. et al. 2013	Brazil	-20.03	-48.62	0.8033	23.2249999	ForestP	5	1.17	2		MetabolicQ	1.271	1.152	3	6
Bini, D. et al. 2013	Brazil	-20.03	-48.62	0.8033	23.2249999	ForestP	5	1.67	2		MetabolicQ	6.797	6.492	3	6
Bini, D. et al. 2013	Brazil	-20.03	-48.62	0.8033	23.2249999	ForestP	5	0.17	2		MR	27.34375	28.43745	3	6
Bini, D. et al. 2013	Brazil	-20.03	-48.62	0.8033	23.2249999	ForestP	5	0.58	2		MR	7.734375	17.57815	3	6
Bini, D. et al. 2013	Brazil	-20.03	-48.62	0.8033	23.2249999	ForestP	5	1.17	2		MR	31.7187	33.90625	3	6
Bini, D. et al. 2013	Brazil	-20.03	-48.62	0.8033	23.2249999	ForestP	5	1.67	2		MR	40.93755	38.43755	3	6
Borken, W. et al. 2005	Germany	51.77	-9.58	2.4223	7.5	ForestP	0	125	2	SIR	MA	6.9	6.64	6	12	Oa horizon
Borken, W. et al. 2005	Germany	51.77	-9.58	2.4223	7.5	ForestP	0	125	2	SIR	MA	10.6	12.71	6	12	Oi�Oe horizon
Borken, W. et al. 2005	Germany	51.77	-9.58	2.4223	7.5	ForestP	0	125	2	SIR	MA	6	4.96	6	12	Oa horizon
Borken, W. et al. 2005	Germany	51.77	-9.58	2.4223	7.5	ForestP	0	125	2	SIR	MA	7.8	9.39	6	12	Oi�Oe horizon
Borken, W. et al. 2005	Germany	51.77	-9.58	2.4223	7.5	ForestP	0	125	2	gas chromatograph	MR	9.8	8.71	6	12	Oa horizon
Borken, W. et al. 2005	Germany	51.77	-9.58	2.4223	7.5	ForestP	0	125	2	gas chromatograph	MR	18.4	18.57	6	12	Oi�Oe horizon
Borken, W. et al. 2005	Germany	51.77	-9.58	2.4223	7.5	ForestP	0	125	2	gas chromatograph	MR	5.6	6.59	6	12	Oa horizon
Borken, W. et al. 2005	Germany	51.77	-9.58	2.4223	7.5	ForestP	0	125	2	gas chromatograph	MR	15.3	16.13	6	12	Oi�Oe horizon
Cesarz, Simone et al. 2013	Germany (lab)	NA	NA			Container	NA	1.3	2	PLFA	BacA	7.66	6.05	4	8
Cesarz, Simone et al. 2013	Germany (lab)	NA	NA			Container	NA	1.3	2	PLFA	FB	0.073	0.038	4	8
Cesarz, Simone et al. 2013	Germany (lab)	NA	NA			Container	NA	1.3	2	PLFA	FunA	0.53	0.255	4	8
Cesarz, Simone et al. 2013	Germany (lab)	NA	NA			Container	NA	1.3	2	PLFA	MA	8.19	6.3	4	8
Cesarz, Simone et al. 2013	Germany (lab)	NA	NA			Container	NA	1.3	2		MetabolicQ	0.01	0.0095	4	8
Cesarz, Simone et al. 2013	Germany (lab)	NA	NA			Container	NA	1.3	2		MR	1.36	1.295	4	8
Chen, Jing et al. 2013	Hunan, China	28.1	113.03	1.235	17.2	ForestP	10	14.7	2	FE	CN	7.145491803	6.510691824	3	6
Chen, Jing et al. 2013	Hunan, China	28.1	113.03	1.235	17.2	ForestP	30	14.7	2	FE	CN	6.733606557	7.16372796	3	6
Chen, Jing et al. 2013	Hunan, China	28.1	113.03	1.235	17.2	ForestP	50	14.7	2	FE	CN	7.242424242	8.758389262	3	6
Chen, Jing et al. 2013	Hunan, China	28.1	113.03	1.235	17.2	ForestP	10	14.7	2	FE	MA	34.87	25.88	3	6
Chen, Jing et al. 2013	Hunan, China	28.1	113.03	1.235	17.2	ForestP	30	14.7	2	FE	MA	16.43	14.22	3	6
Chen, Jing et al. 2013	Hunan, China	28.1	113.03	1.235	17.2	ForestP	50	14.7	2	FE	MA	14.34	13.05	3	6
Chen, Jing et al. 2013	Hunan, China	28.1	113.03	1.235	17.2	ForestP	10	14.7	2		MetabolicQ	0.96	1.025	3	6
Chen, Jing et al. 2013	Hunan, China	28.1	113.03	1.235	17.2	ForestP	30	14.7	2		MetabolicQ	0.91	1.19	3	6
Chen, Jing et al. 2013	Hunan, China	28.1	113.03	1.235	17.2	ForestP	50	14.7	2		MetabolicQ	0.9	1.26	3	6
Chen, Jing et al. 2013	Hunan, China	28.1	113.03	1.235	17.2	ForestP	50	14.7	2	SIR	MR	13.23	13.265	3	6
Chen, Jing et al. 2013	Hunan, China	28.1	113.03	1.235	17.2	ForestP	30	14.7	2	SIR	MR	15.12	16.755	3	6
Chen, Jing et al. 2013	Hunan, China	28.1	113.03	1.235	17.2	ForestP	10	14.7	2	SIR	MR	32.87	26.045	3	6
Chen, M. M. et al. 2007	China(pot)	NA	NA			Container	NA	0.17	2	PLFA	BacA	12.6667	13.5	4	7	80% field capacity
Chen, M. M. et al. 2007	China(pot)	NA	NA			Container	NA	0.17	2	PLFA	BacA	11.25	17.625	4	8	60% field capacity
Chen, M. M. et al. 2007	China(pot)	NA	NA			Container	NA	0.17	2	PLFA	FB	0.082644628	0.068376068	4	7	80% field capacity
Chen, M. M. et al. 2007	China(pot)	NA	NA			Container	NA	0.17	2	PLFA	FB	0.069783671	0.06398362	4	8	60% field capacity
Chen, M. M. et al. 2007	China(pot)	NA	NA			Container	NA	0.17	2	PLFA	FunA	1.0389	0.9444	4	7	80% field capacity
Chen, M. M. et al. 2007	China(pot)	NA	NA			Container	NA	0.17	2	PLFA	FunA	0.7833	1.175	4	8	60% field capacity
Chen, M. M. et al. 2007	China(pot)	NA	NA			Container	NA	0.17	2	PLFA	MA	13.8462	14.077	4	7	80% field capacity
Chen, M. M. et al. 2007	China(pot)	NA	NA			Container	NA	0.17	2	PLFA	MA	12.18	18.97	4	7	60% field capacity
Chen, M. M. et al. 2008	China(pot)	NA	NA			Container	NA	0.17	4	PLFA	BacA	38.6792	22.6415	3	12	55% water holding capacity
Chen, M. M. et al. 2008	China(pot)	NA	NA			Container	NA	0.17	4	PLFA	BacA	35.283	29.1038	3	12	80% water holding capacity
Chen, M. M. et al. 2008	China(pot)	NA	NA			Container	NA	0.17	4	PLFA	FB	0.17663	0.149727496	3	12	55% water holding capacity
Chen, M. M. et al. 2008	China(pot)	NA	NA			Container	NA	0.17	4	PLFA	FB	0.200962	0.134246208	3	12	80% water holding capacity
Chen, M. M. et al. 2008	China(pot)	NA	NA			Container	NA	0.17	4	PLFA	FunA	6.51852	3.6667	3	12	55% water holding capacity
Chen, M. M. et al. 2008	China(pot)	NA	NA			Container	NA	0.17	4	PLFA	FunA	6.85185	4.0556	3	12	80% water holding capacity
Chen, M. M. et al. 2008	China(pot)	NA	NA			Container	NA	0.17	4	PLFA	MA	44.8889	25.9444	3	12	55% water holding capacity
Chen, M. M. et al. 2008	China(pot)	NA	NA			Container	NA	0.17	4	PLFA	MA	42	33.0556	3	12	80% water holding capacity
Chodak, M. et al. 2010a	Poland	50.27	19.43	0.9124	8	ForestP	0	30	2	SIR	MA	6.22785	6.0379775	6	12
Chodak, M. et al. 2010a	Poland	50.27	19.43	0.9124	8	ForestP	0	30	2	SIR	MA	10.0253	8.9240525	6	12
Chodak, M. et al. 2010a	Poland	50.27	19.43	0.9124	8	ForestP	2.5	30	2	SIR	MA	0.18125	0.195	6	12
Chodak, M. et al. 2010a	Poland	50.27	19.43	0.9124	8	ForestP	2.5	30	2	SIR	MA	0.18	0.1265625	6	12
Chodak, M. et al. 2010a	Poland	50.27	19.43	0.9124	8	ForestP	2.5	30	2	NaOH-trap method	MR	1.08721	1.078485	6	12
Chodak, M. et al. 2010a	Poland	50.27	19.43	0.9124	8	ForestP	2.5	30	2	NaOH-trap method	MR	1.09302	0.63372075	6	12
Chodak, M. et al. 2010a	Poland	50.27	19.43	0.9124	8	ForestP	0	30	2	NaOH-trap method	MR	77.4419	54.680225	6	12
Chodak, M. et al. 2010a	Poland	50.27	19.43	0.9124	8	ForestP	0	30	2	NaOH-trap method	MR	41.8605	44.2151	6	12
Chodak, M. et al. 2010b	Poland	51.22	19.42	0.8638	7.6	ForestP	2.5	23.5	2	SIR	MA	390	338.5	6	12
Chodak, M. et al. 2010b	Poland	51.22	19.42	0.8638	7.6	ForestP	2.5	23.5	2	NaOH-trap method	MR	24.5	21.95	6	12
Chung, Haegeun et al. 2007	USA	45	-93	0.8527	1.750000139	Grassland	7.5	6	4	PLFA	BacA	44.32048553	36.09044096	15	32	Added N
Chung, Haegeun et al. 2007	USA	45	-93	0.8527	1.750000139	Grassland	7.5	6	4	PLFA	BacA	51.3590391	35.00227553	15	32	Elevated CO2
Chung, Haegeun et al. 2007	USA	45	-93	0.8527	1.750000139	Grassland	7.5	6	4	PLFA	BacA	41.00092218	37.70890638	15	32	Elevated CO2, Added N
Chung, Haegeun et al. 2007	USA	45	-93	0.8527	1.750000139	Grassland	7.5	6	4	PLFA	BacA	43.12014122	46.3482037	15	32
Chung, Haegeun et al. 2007	USA	45	-93	0.8527	1.750000139	Grassland	7.5	6	9	PLFA	BacA	58.62281804	36.09044096	15	32	Added N
Chung, Haegeun et al. 2007	USA	45	-93	0.8527	1.750000139	Grassland	7.5	6	9	PLFA	BacA	55.24334718	35.00227553	15	32	Elevated CO2
Chung, Haegeun et al. 2007	USA	45	-93	0.8527	1.750000139	Grassland	7.5	6	9	PLFA	BacA	37.07530308	37.70890638	15	32	Elevated CO2, Added N
Chung, Haegeun et al. 2007	USA	45	-93	0.8527	1.750000139	Grassland	7.5	6	9	PLFA	BacA	48.57209428	46.3482037	15	32
Chung, Haegeun et al. 2007	USA	45	-93	0.8527	1.750000139	Grassland	7.5	6	16	PLFA	BacA	56.26945426	36.09044096	12	32	Added N
Chung, Haegeun et al. 2007	USA	45	-93	0.8527	1.750000139	Grassland	7.5	6	16	PLFA	BacA	61.38873611	35.00227553	12	32	Elevated CO2
Chung, Haegeun et al. 2007	USA	45	-93	0.8527	1.750000139	Grassland	7.5	6	16	PLFA	BacA	49.18039468	37.70890638	12	32	Elevated CO2, Added N
Chung, Haegeun et al. 2007	USA	45	-93	0.8527	1.750000139	Grassland	7.5	6	16	PLFA	BacA	47.04935479	46.3482037	12	32
Chung, Haegeun et al. 2007	USA	45	-93	0.8527	1.750000139	Grassland	7.5	6	4	PLFA	FB	0.139911051	0.114949837	15	32	Added N
Chung, Haegeun et al. 2007	USA	45	-93	0.8527	1.750000139	Grassland	7.5	6	4	PLFA	FB	0.156582359	0.13309595	15	32	Elevated CO2
Chung, Haegeun et al. 2007	USA	45	-93	0.8527	1.750000139	Grassland	7.5	6	4	PLFA	FB	0.17054522	0.153141392	15	32	Elevated CO2, Added N
Chung, Haegeun et al. 2007	USA	45	-93	0.8527	1.750000139	Grassland	7.5	6	4	PLFA	FB	0.141839418	0.132812495	15	32
Chung, Haegeun et al. 2007	USA	45	-93	0.8527	1.750000139	Grassland	7.5	6	9	PLFA	FB	0.145507874	0.114949837	15	32	Added N
Chung, Haegeun et al. 2007	USA	45	-93	0.8527	1.750000139	Grassland	7.5	6	9	PLFA	FB	0.162566417	0.13309595	15	32	Elevated CO2
Chung, Haegeun et al. 2007	USA	45	-93	0.8527	1.750000139	Grassland	7.5	6	9	PLFA	FB	0.146052508	0.153141392	15	32	Elevated CO2, Added N
Chung, Haegeun et al. 2007	USA	45	-93	0.8527	1.750000139	Grassland	7.5	6	9	PLFA	FB	0.136981917	0.132812495	15	32
Chung, Haegeun et al. 2007	USA	45	-93	0.8527	1.750000139	Grassland	7.5	6	16	PLFA	FB	0.148639989	0.114949837	12	32	Added N
Chung, Haegeun et al. 2007	USA	45	-93	0.8527	1.750000139	Grassland	7.5	6	16	PLFA	FB	0.169451724	0.13309595	12	32	Elevated CO2
Chung, Haegeun et al. 2007	USA	45	-93	0.8527	1.750000139	Grassland	7.5	6	16	PLFA	FB	0.147668454	0.153141392	12	32	Elevated CO2, Added N
Chung, Haegeun et al. 2007	USA	45	-93	0.8527	1.750000139	Grassland	7.5	6	16	PLFA	FB	0.126586261	0.132812495	12	32
Chung, Haegeun et al. 2007	USA	45	-93	0.8527	1.750000139	Grassland	7.5	6	4	PLFA	FunA	6.200925702	4.148590293	15	32	Added N
Chung, Haegeun et al. 2007	USA	45	-93	0.8527	1.750000139	Grassland	7.5	6	4	PLFA	FunA	8.041919482	4.658661104	15	32	Elevated CO2
Chung, Haegeun et al. 2007	USA	45	-93	0.8527	1.750000139	Grassland	7.5	6	4	PLFA	FunA	6.992511279	5.774794415	15	32	Elevated CO2, Added N
Chung, Haegeun et al. 2007	USA	45	-93	0.8527	1.750000139	Grassland	7.5	6	4	PLFA	FunA	6.11613574	6.155620555	15	32
Chung, Haegeun et al. 2007	USA	45	-93	0.8527	1.750000139	Grassland	7.5	6	9	PLFA	FunA	8.530081598	4.148590293	15	32	Added N
Chung, Haegeun et al. 2007	USA	45	-93	0.8527	1.750000139	Grassland	7.5	6	9	PLFA	FunA	8.980713008	4.658661104	15	32	Elevated CO2
Chung, Haegeun et al. 2007	USA	45	-93	0.8527	1.750000139	Grassland	7.5	6	9	PLFA	FunA	5.414941006	5.774794415	15	32	Elevated CO2, Added N
Chung, Haegeun et al. 2007	USA	45	-93	0.8527	1.750000139	Grassland	7.5	6	9	PLFA	FunA	6.653498571	6.155620555	15	32
Chung, Haegeun et al. 2007	USA	45	-93	0.8527	1.750000139	Grassland	7.5	6	16	PLFA	FunA	8.363891035	4.148590293	12	32	Added N
Chung, Haegeun et al. 2007	USA	45	-93	0.8527	1.750000139	Grassland	7.5	6	16	PLFA	FunA	10.40242716	4.658661104	12	32	Elevated CO2
Chung, Haegeun et al. 2007	USA	45	-93	0.8527	1.750000139	Grassland	7.5	6	16	PLFA	FunA	7.262392851	5.774794415	12	32	Elevated CO2, Added N
Chung, Haegeun et al. 2007	USA	45	-93	0.8527	1.750000139	Grassland	7.5	6	16	PLFA	FunA	5.955801888	6.155620555	12	32
Chung, Haegeun et al. 2007	USA	45	-93	0.8527	1.750000139	Grassland	7.5	6	4	PLFA	MA	74.2424	59.8485	15	32	Added N
Chung, Haegeun et al. 2007	USA	45	-93	0.8527	1.750000139	Grassland	7.5	6	4	PLFA	MA	90.1515	59.8485	15	32	Elevated CO2
Chung, Haegeun et al. 2007	USA	45	-93	0.8527	1.750000139	Grassland	7.5	6	4	PLFA	MA	71.9697	65.1515	15	32	Elevated CO2, Added N
Chung, Haegeun et al. 2007	USA	45	-93	0.8527	1.750000139	Grassland	7.5	6	4	PLFA	MA	73.7288	79.661	15	32
Chung, Haegeun et al. 2007	USA	45	-93	0.8527	1.750000139	Grassland	7.5	6	9	PLFA	MA	100.758	59.8485	15	32	Added N
Chung, Haegeun et al. 2007	USA	45	-93	0.8527	1.750000139	Grassland	7.5	6	9	PLFA	MA	96.9697	59.8485	15	32	Elevated CO2
Chung, Haegeun et al. 2007	USA	45	-93	0.8527	1.750000139	Grassland	7.5	6	9	PLFA	MA	64.3939	65.1515	15	32	Elevated CO2, Added N
Chung, Haegeun et al. 2007	USA	45	-93	0.8527	1.750000139	Grassland	7.5	6	9	PLFA	MA	83.0508	79.661	15	32
Chung, Haegeun et al. 2007	USA	45	-93	0.8527	1.750000139	Grassland	7.5	6	16	PLFA	MA	96.2121	59.8485	12	32	Added N
Chung, Haegeun et al. 2007	USA	45	-93	0.8527	1.750000139	Grassland	7.5	6	16	PLFA	MA	108.333	59.8485	12	32	Elevated CO2
Chung, Haegeun et al. 2007	USA	45	-93	0.8527	1.750000139	Grassland	7.5	6	16	PLFA	MA	84.0909	65.1515	12	32	Elevated CO2, Added N
Chung, Haegeun et al. 2007	USA	45	-93	0.8527	1.750000139	Grassland	7.5	6	16	PLFA	MA	78.8136	79.661	12	32
Cong, Wen-Feng et al. 2018	Denmark	56.48	9.57	1.3532	7.558333327	Grassland	5	3	3	PLFA	BacA	25.7831	24.48192	3	6	N addition
Cong, Wen-Feng et al. 2018	Denmark	56.48	9.57	1.3532	7.558333327	Grassland	5	3	3	PLFA	BacA	19.8795	23.73494	3	6
Cong, Wen-Feng et al. 2018	Denmark	56.48	9.57	1.3532	7.558333327	Grassland	5	3	3	PLFA	BacA	25.5422	24.26508	3	9	N addition
Cong, Wen-Feng et al. 2018	Denmark	56.48	9.57	1.3532	7.558333327	Grassland	5	3	3	PLFA	BacA	18.4337	22.21688	3	9
Cong, Wen-Feng et al. 2018	Denmark	56.48	9.57	1.3532	7.558333327	Grassland	5	3	2	PLFA	BacA	26.0241	24.337	3	6	N addition
Cong, Wen-Feng et al. 2018	Denmark	56.48	9.57	1.3532	7.558333327	Grassland	5	3	2	PLFA	BacA	21.0843	23.193	3	6
Cong, Wen-Feng et al. 2018	Denmark	56.48	9.57	1.3532	7.558333327	Grassland	5	3	3	PLFA	FB	0.217757368	0.177559031	3	6	N addition
Cong, Wen-Feng et al. 2018	Denmark	56.48	9.57	1.3532	7.558333327	Grassland	5	3	3	PLFA	FB	0.233939485	0.172182698	3	6
Cong, Wen-Feng et al. 2018	Denmark	56.48	9.57	1.3532	7.558333327	Grassland	5	3	3	PLFA	FB	0.162264018	0.129096298	3	9	N addition
Cong, Wen-Feng et al. 2018	Denmark	56.48	9.57	1.3532	7.558333327	Grassland	5	3	3	PLFA	FB	0.1777782	0.135140848	3	9
Cong, Wen-Feng et al. 2018	Denmark	56.48	9.57	1.3532	7.558333327	Grassland	5	3	2	PLFA	FB	0.119444284	0.127213708	3	6	N addition
Cong, Wen-Feng et al. 2018	Denmark	56.48	9.57	1.3532	7.558333327	Grassland	5	3	2	PLFA	FB	0.113142955	0.127279783	3	6
Cong, Wen-Feng et al. 2018	Denmark	56.48	9.57	1.3532	7.558333327	Grassland	5	3	3	PLFA	FunA	5.61446	4.346986	3	6	N addition
Cong, Wen-Feng et al. 2018	Denmark	56.48	9.57	1.3532	7.558333327	Grassland	5	3	3	PLFA	FunA	4.6506	4.086746	3	6
Cong, Wen-Feng et al. 2018	Denmark	56.48	9.57	1.3532	7.558333327	Grassland	5	3	3	PLFA	FunA	4.14458	3.132532	3	9	N addition
Cong, Wen-Feng et al. 2018	Denmark	56.48	9.57	1.3532	7.558333327	Grassland	5	3	3	PLFA	FunA	3.27711	3.002408	3	9
Cong, Wen-Feng et al. 2018	Denmark	56.48	9.57	1.3532	7.558333327	Grassland	5	3	2	PLFA	FunA	3.10843	3.096	3	6	N addition
Cong, Wen-Feng et al. 2018	Denmark	56.48	9.57	1.3532	7.558333327	Grassland	5	3	2	PLFA	FunA	2.38554	2.952	3	6
Cong, Wen-Feng et al. 2018	Denmark	56.48	9.57	1.3532	7.558333327	Grassland	5	3	3	PLFA	GPN	3.471474936	3.370957903	3	6	N addition
Cong, Wen-Feng et al. 2018	Denmark	56.48	9.57	1.3532	7.558333327	Grassland	5	3	3	PLFA	GPN	3.725488808	3.785152544	3	6
Cong, Wen-Feng et al. 2018	Denmark	56.48	9.57	1.3532	7.558333327	Grassland	5	3	3	PLFA	GPN	3.836156056	3.508123199	3	9	N addition
Cong, Wen-Feng et al. 2018	Denmark	56.48	9.57	1.3532	7.558333327	Grassland	5	3	3	PLFA	GPN	3.442539365	3.794229329	3	9
Cong, Wen-Feng et al. 2018	Denmark	56.48	9.57	1.3532	7.558333327	Grassland	5	3	2	PLFA	GPN	3.761308663	3.474737288	3	6	N addition
Cong, Wen-Feng et al. 2018	Denmark	56.48	9.57	1.3532	7.558333327	Grassland	5	3	2	PLFA	GPN	3.791611672	3.83745969	3	6
Cong, Wen-Feng et al. 2018	Denmark	56.48	9.57	1.3532	7.558333327	Grassland	5	3	3	PLFA	MA	92.9268	83.171	3	6	N addition
Cong, Wen-Feng et al. 2018	Denmark	56.48	9.57	1.3532	7.558333327	Grassland	5	3	3	PLFA	MA	68.4146	80.854	3	6
Cong, Wen-Feng et al. 2018	Denmark	56.48	9.57	1.3532	7.558333327	Grassland	5	3	3	PLFA	MA	86.3415	81.22	3	9	N addition
Cong, Wen-Feng et al. 2018	Denmark	56.48	9.57	1.3532	7.558333327	Grassland	5	3	3	PLFA	MA	67.3171	77.561	3	9
Cong, Wen-Feng et al. 2018	Denmark	56.48	9.57	1.3532	7.558333327	Grassland	5	3	2	PLFA	MA	83.7805	79.939	3	6	N addition
Cong, Wen-Feng et al. 2018	Denmark	56.48	9.57	1.3532	7.558333327	Grassland	5	3	2	PLFA	MA	69.1463	77.744	3	6
Coser, T. R. et al. 2016	Brazil	-15.62	-47.85			Cropland	2.5	3.5	2	FE	CN	5.152142414	7.255254176	3	6
Coser, T. R. et al. 2016	Brazil	-15.62	-47.85			Cropland	2.5	3.5	2	FE	CN	3.635324378	5.552853437	3	6
Coser, T. R. et al. 2016	Brazil	-15.62	-47.85			Cropland	7.5	3.5	2	FE	CN	6.439295644	5.072413793	3	6
Coser, T. R. et al. 2016	Brazil	-15.62	-47.85			Cropland	7.5	3.5	2	FE	CN	5.049319516	4.965395139	3	6
Coser, T. R. et al. 2016	Brazil	-15.62	-47.85			Cropland	15	3.5	2	FE	CN	5.011389522	5.207686498	3	6
Coser, T. R. et al. 2016	Brazil	-15.62	-47.85			Cropland	15	3.5	2	FE	CN	3.675496689	5.183789704	3	6
Coser, T. R. et al. 2016	Brazil	-15.62	-47.85			Cropland	25	3.5	2	FE	CN	3.098258706	6.140923016	3	6
Coser, T. R. et al. 2016	Brazil	-15.62	-47.85			Cropland	25	3.5	2	FE	CN	4.243020055	6.401162791	3	6
Coser, T. R. et al. 2016	Brazil	-15.62	-47.85			Cropland	2.5	3.5	2	FE	MA	248.9	201.95	3	6
Coser, T. R. et al. 2016	Brazil	-15.62	-47.85			Cropland	2.5	3.5	2	FE	MA	127.2	171.25	3	6
Coser, T. R. et al. 2016	Brazil	-15.62	-47.85			Cropland	7.5	3.5	2	FE	MA	173.7	147.1	3	6
Coser, T. R. et al. 2016	Brazil	-15.62	-47.85			Cropland	7.5	3.5	2	FE	MA	202.2	154.25	3	6
Coser, T. R. et al. 2016	Brazil	-15.62	-47.85			Cropland	15	3.5	2	FE	MA	187	155.15	3	6
Coser, T. R. et al. 2016	Brazil	-15.62	-47.85			Cropland	15	3.5	2	FE	MA	122.1	118.32	3	6
Coser, T. R. et al. 2016	Brazil	-15.62	-47.85			Cropland	25	3.5	2	FE	MA	74.73	155.35	3	6
Coser, T. R. et al. 2016	Brazil	-15.62	-47.85			Cropland	25	3.5	2	FE	MA	107.9	165.15	3	6
De Deyn, Gerlinde B. et al. 2011	Australia (lab)	NA	NA			Container	15	2	2	PLFA	FunA	1.17117	1.11712	24	24
De Deyn, Gerlinde B. et al. 2011	Australia (lab)	NA	NA			Container	15	2	3	PLFA	FunA	1.27027	1.11712	8	24
De Deyn, Gerlinde B. et al. 2011	Australia (lab)	NA	NA			Container	15	2	6	PLFA	FunA	1.30631	1.11712	6	24
Diaz-Pines, E. et al. 2014	Spain	40.85	-4.05	0.6069	9.55	ForestN	2.5	73	2	PLFA	BacA	111.7	102.55	5	10
Diaz-Pines, E. et al. 2014	Spain	40.85	-4.05	0.6069	9.55	ForestN	7.5	73	2	PLFA	BacA	55	57.5	5	10
Diaz-Pines, E. et al. 2014	Spain	40.85	-4.05	0.6069	9.55	ForestN	2.5	73	2	PLFA	FB	0.109221128	0.200390054	5	10
Diaz-Pines, E. et al. 2014	Spain	40.85	-4.05	0.6069	9.55	ForestN	7.5	73	2	PLFA	FB	0.061818182	0.084347826	5	10
Diaz-Pines, E. et al. 2014	Spain	40.85	-4.05	0.6069	9.55	ForestN	2.5	73	2	PLFA	FunA	12.2	20.55	5	10
Diaz-Pines, E. et al. 2014	Spain	40.85	-4.05	0.6069	9.55	ForestN	7.5	73	2	PLFA	FunA	3.4	4.85	5	10
Diaz-Pines, E. et al. 2014	Spain	40.85	-4.05	0.6069	9.55	ForestN	2.5	73	2	PLFA	GPN	0.669656203	0.693641618	5	10
Diaz-Pines, E. et al. 2014	Spain	40.85	-4.05	0.6069	9.55	ForestN	7.5	73	2	PLFA	GPN	0.785714286	0.813880126	5	10
Diaz-Pines, E. et al. 2014	Spain	40.85	-4.05	0.6069	9.55	ForestN	2.5	73	2	PLFA	MA	139	138.5	5	10
Diaz-Pines, E. et al. 2014	Spain	40.85	-4.05	0.6069	9.55	ForestN	7.5	73	2	PLFA	MA	65	70	5	10
Diaz-Pines, E. et al. 2014	Spain	40.85	-4.05	0.6069	9.55	ForestN	7.5	73	2	infrared gas analyzer	MR	74.10714	77.49991	5	10
Diaz-Pines, E. et al. 2014	Spain	40.85	-4.05	0.6069	9.55	ForestN	2.5	73	2	infrared gas analyzer	MR	159.6428	137.14279	5	10
Dijkstra, Feike A. et al. 2005	USA	45	-93	0.8527	1.750000139	Grassland	10	3	4	FE	CN	8.773408609	7.964861188	68	128
Dijkstra, Feike A. et al. 2005	USA	45	-93	0.8527	1.750000139	Grassland	10	3	4	FE	MA	133.333	124.713	68	128
Dong, Minhui et al. 2017	Hunan, China	28.1	113.03	1.235	17.66666671	ForestP	15	24	2	FE	CN	5.075146871	7.966716827	1	2
Dong, Minhui et al. 2017	Hunan, China	28.1	113.03	1.235	17.66666671	ForestP	15	24	2	FE	MA	248.365	180	1	2
Drissner, D. et al. 2007	Switzerland	47.45	8.68	1.4799	9.083333353	Grassland	5	9	2	PLFA	BacA	38.03	38.415	24	48	Autumn
Drissner, D. et al. 2007	Switzerland	47.45	8.68	1.4799	9.083333353	Grassland	5	9	2	PLFA	FB	0.236918222	0.24690876	24	48	Autumn
Drissner, D. et al. 2007	Switzerland	47.45	8.68	1.4799	9.083333353	Grassland	5	9	2	PLFA	FunA	9.01	9.485	24	48	Autumn
Drissner, D. et al. 2007	Switzerland	47.45	8.68	1.4799	9.083333353	Grassland	5	9	2	PLFA	GPN	0.861478218	0.8014068	24	48	Autumn
Drissner, D. et al. 2007	Switzerland	47.45	8.68	1.4799	9.083333353	Grassland	5	9	2	PLFA	MA	63.48	64.92	24	48	Autumn
Du, Chunfeng 2017	Ningxia, China	35.34	105.32			Cropland	15	2	2	PLFA	BacA	5.58	5.122	4	8
Du, Chunfeng 2017	Ningxia, China	35.34	105.32			Cropland	15	3	2	PLFA	BacA	7.34	5.858	4	8
Du, Chunfeng 2017	Ningxia, China	35.34	105.32			Cropland	15	2	2	PLFA	FB	0.31	0.366	4	8
Du, Chunfeng 2017	Ningxia, China	35.34	105.32			Cropland	15	3	2	PLFA	FB	0.3	0.304	4	8
Du, Chunfeng 2017	Ningxia, China	35.34	105.32			Cropland	15	2	2	PLFA	FunA	1.74	1.888	4	8
Du, Chunfeng 2017	Ningxia, China	35.34	105.32			Cropland	15	3	2	PLFA	FunA	2.18	1.766	4	8
Du, Chunfeng 2017	Ningxia, China	35.34	105.32			Cropland	15	2	2	PLFA	GPN	0.418781726	0.492433062	4	8
Du, Chunfeng 2017	Ningxia, China	35.34	105.32			Cropland	15	3	2	PLFA	GPN	0.504098361	0.517634855	4	8
Duo, Yifan et al. 2012	Hunan, China	28.1	113.03	1.235	17.1	ForestP	5	24	2	FE	CN	29.05291881	16.79240206	1	2
Duo, Yifan et al. 2012	Hunan, China	28.1	113.03	1.235	17.1	ForestP	5	24	2	FE	MA	433.333	485.556	1	2
Eisenhauer, N. et al. 2010	Germany	50.92	11.58	0.761	9.3	Grassland	2.5	1	2	SIR	MA	699.454	690.71	16	16
Eisenhauer, N. et al. 2010	Germany	50.92	11.58	0.761	9.3	Grassland	2.5	1	4	SIR	MA	769.399	690.71	16	16
Eisenhauer, N. et al. 2010	Germany	50.92	11.58	0.761	9.3	Grassland	2.5	1	8	SIR	MA	786.885	690.71	16	16
Eisenhauer, N. et al. 2010	Germany	50.92	11.58	0.761	9.3	Grassland	2.5	1	16	SIR	MA	690.71	690.71	14	16
Eisenhauer, N. et al. 2010	Germany	50.92	11.58	0.761	9.3	Grassland	2.5	1	60	SIR	MA	642.623	690.71	4	16
Eisenhauer, N. et al. 2010	Germany	50.92	11.58	0.761	9.3	Grassland	2.5	2	2	SIR	MA	651.366	668.852	16	16
Eisenhauer, N. et al. 2010	Germany	50.92	11.58	0.761	9.3	Grassland	2.5	2	4	SIR	MA	664.481	668.852	16	16
Eisenhauer, N. et al. 2010	Germany	50.92	11.58	0.761	9.3	Grassland	2.5	2	8	SIR	MA	668.852	668.852	16	16
Eisenhauer, N. et al. 2010	Germany	50.92	11.58	0.761	9.3	Grassland	2.5	2	16	SIR	MA	716.94	668.852	14	16
Eisenhauer, N. et al. 2010	Germany	50.92	11.58	0.761	9.3	Grassland	2.5	2	60	SIR	MA	660.109	668.852	4	16
Eisenhauer, N. et al. 2010	Germany	50.92	11.58	0.761	9.3	Grassland	2.5	4	2	SIR	MA	808.743	716.94	16	16
Eisenhauer, N. et al. 2010	Germany	50.92	11.58	0.761	9.3	Grassland	2.5	4	4	SIR	MA	909.29	716.94	16	16
Eisenhauer, N. et al. 2010	Germany	50.92	11.58	0.761	9.3	Grassland	2.5	4	8	SIR	MA	913.661	716.94	16	16
Eisenhauer, N. et al. 2010	Germany	50.92	11.58	0.761	9.3	Grassland	2.5	4	16	SIR	MA	935.519	716.94	14	16
Eisenhauer, N. et al. 2010	Germany	50.92	11.58	0.761	9.3	Grassland	2.5	4	60	SIR	MA	1079.78	716.94	4	16
Eisenhauer, N. et al. 2010	Germany	50.92	11.58	0.761	9.3	Grassland	2.5	6	2	SIR	MA	834.973	769.399	16	16
Eisenhauer, N. et al. 2010	Germany	50.92	11.58	0.761	9.3	Grassland	2.5	6	4	SIR	MA	948.634	769.399	16	16
Eisenhauer, N. et al. 2010	Germany	50.92	11.58	0.761	9.3	Grassland	2.5	6	8	SIR	MA	904.918	769.399	16	16
Eisenhauer, N. et al. 2010	Germany	50.92	11.58	0.761	9.3	Grassland	2.5	6	16	SIR	MA	957.377	769.399	14	16
Eisenhauer, N. et al. 2010	Germany	50.92	11.58	0.761	9.3	Grassland	2.5	6	60	SIR	MA	1018.58	769.399	4	16
Eisenhauer, N. et al. 2010	Germany	50.92	11.58	0.761	9.3	Grassland	2.5	1	2		MetabolicQ	4.76923	4.84615	16	16
Eisenhauer, N. et al. 2010	Germany	50.92	11.58	0.761	9.3	Grassland	2.5	1	4		MetabolicQ	4.89744	4.84615	16	16
Eisenhauer, N. et al. 2010	Germany	50.92	11.58	0.761	9.3	Grassland	2.5	1	8		MetabolicQ	4.97436	4.84615	16	16
Eisenhauer, N. et al. 2010	Germany	50.92	11.58	0.761	9.3	Grassland	2.5	1	16		MetabolicQ	5.05128	4.84615	14	16
Eisenhauer, N. et al. 2010	Germany	50.92	11.58	0.761	9.3	Grassland	2.5	1	60		MetabolicQ	4.71795	4.84615	4	16
Eisenhauer, N. et al. 2010	Germany	50.92	11.58	0.761	9.3	Grassland	2.5	2	2		MetabolicQ	5.61538	5.38462	16	16
Eisenhauer, N. et al. 2010	Germany	50.92	11.58	0.761	9.3	Grassland	2.5	2	4		MetabolicQ	5.28205	5.38462	16	16
Eisenhauer, N. et al. 2010	Germany	50.92	11.58	0.761	9.3	Grassland	2.5	2	8		MetabolicQ	5.58974	5.38462	16	16
Eisenhauer, N. et al. 2010	Germany	50.92	11.58	0.761	9.3	Grassland	2.5	2	16		MetabolicQ	6.28205	5.38462	14	16
Eisenhauer, N. et al. 2010	Germany	50.92	11.58	0.761	9.3	Grassland	2.5	2	60		MetabolicQ	5.64103	5.38462	4	16
Eisenhauer, N. et al. 2010	Germany	50.92	11.58	0.761	9.3	Grassland	2.5	4	2		MetabolicQ	3.35897	2.92308	16	16
Eisenhauer, N. et al. 2010	Germany	50.92	11.58	0.761	9.3	Grassland	2.5	4	4		MetabolicQ	3.12821	2.92308	16	16
Eisenhauer, N. et al. 2010	Germany	50.92	11.58	0.761	9.3	Grassland	2.5	4	8		MetabolicQ	3	2.92308	16	16
Eisenhauer, N. et al. 2010	Germany	50.92	11.58	0.761	9.3	Grassland	2.5	4	16		MetabolicQ	3.17949	2.92308	14	16
Eisenhauer, N. et al. 2010	Germany	50.92	11.58	0.761	9.3	Grassland	2.5	4	60		MetabolicQ	2.82051	2.92308	4	16
Eisenhauer, N. et al. 2010	Germany	50.92	11.58	0.761	9.3	Grassland	2.5	5	2		MetabolicQ	3.12821	3.97436	16	16
Eisenhauer, N. et al. 2010	Germany	50.92	11.58	0.761	9.3	Grassland	2.5	5	4		MetabolicQ	3.12821	3.28205	16	16
Eisenhauer, N. et al. 2010	Germany	50.92	11.58	0.761	9.3	Grassland	2.5	5	8		MetabolicQ	3.12821	3.53846	16	16
Eisenhauer, N. et al. 2010	Germany	50.92	11.58	0.761	9.3	Grassland	2.5	5	16		MetabolicQ	3.12821	3.20513	14	16
Eisenhauer, N. et al. 2010	Germany	50.92	11.58	0.761	9.3	Grassland	2.5	5	60		MetabolicQ	3.12821	2.79487	4	16
Eisenhauer, N. et al. 2010	Germany	50.92	11.58	0.761	9.3	Grassland	2.5	6	2		MetabolicQ	2.58974	2.61538	16	16
Eisenhauer, N. et al. 2010	Germany	50.92	11.58	0.761	9.3	Grassland	2.5	6	4		MetabolicQ	2.76923	2.61538	16	16
Eisenhauer, N. et al. 2010	Germany	50.92	11.58	0.761	9.3	Grassland	2.5	6	8		MetabolicQ	2.97436	2.61538	16	16
Eisenhauer, N. et al. 2010	Germany	50.92	11.58	0.761	9.3	Grassland	2.5	6	16		MetabolicQ	2.64103	2.61538	14	16
Eisenhauer, N. et al. 2010	Germany	50.92	11.58	0.761	9.3	Grassland	2.5	6	60		MetabolicQ	2.97436	2.61538	4	16
Eisenhauer, N. et al. 2010	Germany	50.92	11.58	0.761	9.3	Grassland	2.5	1	2	SIR	MR	3.22463	3.31895	16	16
Eisenhauer, N. et al. 2010	Germany	50.92	11.58	0.761	9.3	Grassland	2.5	1	4	SIR	MR	3.67835	3.31895	16	16
Eisenhauer, N. et al. 2010	Germany	50.92	11.58	0.761	9.3	Grassland	2.5	1	8	SIR	MR	3.73278	3.31895	16	16
Eisenhauer, N. et al. 2010	Germany	50.92	11.58	0.761	9.3	Grassland	2.5	1	16	SIR	MR	3.36448	3.31895	14	16
Eisenhauer, N. et al. 2010	Germany	50.92	11.58	0.761	9.3	Grassland	2.5	1	60	SIR	MR	2.98052	3.31895	4	16
Eisenhauer, N. et al. 2010	Germany	50.92	11.58	0.761	9.3	Grassland	2.5	2	2	SIR	MR	3.55888	3.52009	16	16
Eisenhauer, N. et al. 2010	Germany	50.92	11.58	0.761	9.3	Grassland	2.5	2	4	SIR	MR	3.40977	3.52009	16	16
Eisenhauer, N. et al. 2010	Germany	50.92	11.58	0.761	9.3	Grassland	2.5	2	8	SIR	MR	3.55029	3.52009	16	16
Eisenhauer, N. et al. 2010	Germany	50.92	11.58	0.761	9.3	Grassland	2.5	2	16	SIR	MR	4.21537	3.52009	14	16
Eisenhauer, N. et al. 2010	Germany	50.92	11.58	0.761	9.3	Grassland	2.5	2	60	SIR	MR	3.66701	3.52009	4	16
Eisenhauer, N. et al. 2010	Germany	50.92	11.58	0.761	9.3	Grassland	2.5	4	2	SIR	MR	2.51531	2.07727	16	16
Eisenhauer, N. et al. 2010	Germany	50.92	11.58	0.761	9.3	Grassland	2.5	4	4	SIR	MR	2.76546	2.07727	16	16
Eisenhauer, N. et al. 2010	Germany	50.92	11.58	0.761	9.3	Grassland	2.5	4	8	SIR	MR	2.56155	2.07727	16	16
Eisenhauer, N. et al. 2010	Germany	50.92	11.58	0.761	9.3	Grassland	2.5	4	16	SIR	MR	2.74121	2.07727	14	16
Eisenhauer, N. et al. 2010	Germany	50.92	11.58	0.761	9.3	Grassland	2.5	4	60	SIR	MR	3.03834	2.07727	4	16
Eisenhauer, N. et al. 2010	Germany	50.92	11.58	0.761	9.3	Grassland	2.5	5	2	SIR	MR	3.15487	2.52111	16	16
Eisenhauer, N. et al. 2010	Germany	50.92	11.58	0.761	9.3	Grassland	2.5	5	4	SIR	MR	2.89615	2.52111	16	16
Eisenhauer, N. et al. 2010	Germany	50.92	11.58	0.761	9.3	Grassland	2.5	5	8	SIR	MR	3.10715	2.52111	16	16
Eisenhauer, N. et al. 2010	Germany	50.92	11.58	0.761	9.3	Grassland	2.5	5	16	SIR	MR	3.02849	2.52111	14	16
Eisenhauer, N. et al. 2010	Germany	50.92	11.58	0.761	9.3	Grassland	2.5	5	60	SIR	MR	2.78544	2.52111	4	16
Eisenhauer, N. et al. 2010	Germany	50.92	11.58	0.761	9.3	Grassland	2.5	6	2	SIR	MR	2.08778	1.97856	16	16
Eisenhauer, N. et al. 2010	Germany	50.92	11.58	0.761	9.3	Grassland	2.5	6	4	SIR	MR	2.65108	1.97856	16	16
Eisenhauer, N. et al. 2010	Germany	50.92	11.58	0.761	9.3	Grassland	2.5	6	8	SIR	MR	2.64287	1.97856	16	16
Eisenhauer, N. et al. 2010	Germany	50.92	11.58	0.761	9.3	Grassland	2.5	6	16	SIR	MR	2.50161	1.97856	14	16
Eisenhauer, N. et al. 2010	Germany	50.92	11.58	0.761	9.3	Grassland	2.5	6	60	SIR	MR	3.04139	1.97856	4	16
Eisenhauer, Nico et al. 2013	USA	45	-93	0.8527	6.7	Grassland	3	13	4	SIR	MA	383.205	246.418	15	32
Eisenhauer, Nico et al. 2013	USA	45	-93	0.8527	6.7	Grassland	3	13	9	SIR	MA	482.401	246.418	15	32
Eisenhauer, Nico et al. 2013	USA	45	-93	0.8527	6.7	Grassland	3	13	4		MetabolicQ	3.89474	5.21053	15	32
Eisenhauer, Nico et al. 2013	USA	45	-93	0.8527	6.7	Grassland	3	13	9		MetabolicQ	3.02632	5.21053	15	32
Eisenhauer, Nico et al. 2013	USA	45	-93	0.8527	6.7	Grassland	3	13	4	SIR	MR	1.52888	1.09297	15	32
Eisenhauer, Nico et al. 2013	USA	45	-93	0.8527	6.7	Grassland	3	13	9	SIR	MR	1.50551	1.09297	15	32
Eisenhauer, Nico et al. 2017	Germany (lab)					Container	10	0.285	3	PLFA	BacA	21.58	22.7	24	54
Eisenhauer, Nico et al. 2017	Germany (lab)					Container	10	0.285	6	PLFA	BacA	25.7	22.7	15	54
Eisenhauer, Nico et al. 2017	Germany (lab)					Container	10	0.285	3	PLFA	FB	0.17	0.16	24	54
Eisenhauer, Nico et al. 2017	Germany (lab)					Container	10	0.285	6	PLFA	FB	0.2	0.16	15	54
Eisenhauer, Nico et al. 2017	Germany (lab)					Container	10	0.285	3	PLFA	FunA	3.64	3.52	24	54
Eisenhauer, Nico et al. 2017	Germany (lab)					Container	10	0.285	6	PLFA	FunA	5.08	3.52	15	54
Fan, F. L. et al. 2008	China	NA	NA			Container	9	0.071	2	FE	MA	320.45	282.2	6	6
Fan, F. L. et al. 2008	China	NA	NA			Container	9	0.148	2	FE	MA	421.1	410.2	6	6
Fan, Shi et al. 2016	Hunan, China	28.1	113.03	1.235	17.2	ForestP	10	14	2	FE	CN	10.65833854	10.37367994	1	2
Fan, Shi et al. 2016	Hunan, China	28.1	113.03	1.235	17.2	ForestP	30	14	2	FE	CN	9.603883495	9.503996448	1	2
Fan, Shi et al. 2016	Hunan, China	28.1	113.03	1.235	17.2	ForestP	50	14	2	FE	CN	7.526645768	7.060385216	1	2
Fan, Shi et al. 2016	Hunan, China	28.1	113.03	1.235	17.2	ForestP	10	14	2	FE	MA	170.64	127.7	1	2
Fan, Shi et al. 2016	Hunan, China	28.1	113.03	1.235	17.2	ForestP	30	14	2	FE	MA	148.38	107.015	1	2
Fan, Shi et al. 2016	Hunan, China	28.1	113.03	1.235	17.2	ForestP	50	14	2	FE	MA	96.04	67.815	1	2
Fan, Shi et al. 2016	Hunan, China	28.1	113.03	1.235	17.2	ForestP	10	14	2		MetabolicQ	0.98	1.505	1	2
Fan, Shi et al. 2016	Hunan, China	28.1	113.03	1.235	17.2	ForestP	30	14	2		MetabolicQ	1.46	1.91	1	2
Fan, Shi et al. 2016	Hunan, China	28.1	113.03	1.235	17.2	ForestP	50	14	2		MetabolicQ	2	2.39	1	2
Fan, Shi et al. 2016	Hunan, China	28.1	113.03	1.235	17.2	ForestP	50	14	2		MR	2.65	2.17	1	2
Fan, Shi et al. 2016	Hunan, China	28.1	113.03	1.235	17.2	ForestP	30	14	2		MR	3.57	2.88	1	2
Fan, Shi et al. 2016	Hunan, China	28.1	113.03	1.235	17.2	ForestP	10	14	2		MR	4.36	3.43	1	2
Fang, S. Z. et al. 2013	China	NA	NA			Container	NA	0.667	2	FE	CN	12.71293976	13.67183463	3	6
Fang, S. Z. et al. 2013	China	NA	NA			Container	NA	0.667	2	FE	CN	2.861013813	2.707813303	3	6	Rhizophere
Fang, S. Z. et al. 2013	China	NA	NA			Container	NA	0.667	2	FE	CN	8.591429642	6.461608201	3	6	Rhizophere
Fang, S. Z. et al. 2013	China	NA	NA			Container	NA	0.667	2	FE	CN	6.393352321	7.46935431	3	6
Fang, S. Z. et al. 2013	China	NA	NA			Container	NA	0.667	3	FE	CN	6.14529653	6.039433706	3	9	Rhizophere
Fang, S. Z. et al. 2013	China	NA	NA			Container	NA	0.667	3	FE	CN	12.71423622	6.421931213	3	9
Fang, S. Z. et al. 2013	China	NA	NA			Container	NA	0.667	2	FE	MA	90.068	95.238	3	6
Fang, S. Z. et al. 2013	China	NA	NA			Container	NA	0.667	2	FE	MA	47.619	42.1769	3	6	Rhizophere
Fang, S. Z. et al. 2013	China	NA	NA			Container	NA	0.667	2	FE	MA	128.435	92.653	3	6	Rhizophere
Fang, S. Z. et al. 2013	China	NA	NA			Container	NA	0.667	2	FE	MA	48.9796	45.578	3	6
Fang, S. Z. et al. 2013	China	NA	NA			Container	NA	0.667	3	FE	MA	100.408	93.424	3	9	Rhizophere
Fang, S. Z. et al. 2013	China	NA	NA			Container	NA	0.667	3	FE	MA	64.2177	44.626	3	9
Finney, D.M. et al. 2017	USA	40.72	-77.92			Cropland	10	0.17	4	PLFA	BacA	43	42.608	4	16
Finney, D.M. et al. 2017	USA	40.72	-77.92			Cropland	10	0.75	4	PLFA	BacA	50.48	48.82	4	16
Finney, D.M. et al. 2017	USA	40.72	-77.92			Cropland	10	0.17	8	PLFA	BacA	47.62	42.144	4	32
Finney, D.M. et al. 2017	USA	40.72	-77.92			Cropland	10	0.75	8	PLFA	BacA	49.55	48.924	4	32
Finney, D.M. et al. 2017	USA	40.72	-77.92			Cropland	10	0.17	4	PLFA	BacA	48.73	41.427	4	16
Finney, D.M. et al. 2017	USA	40.72	-77.92			Cropland	10	0.75	4	PLFA	BacA	41.17	48.33	4	16
Finney, D.M. et al. 2017	USA	40.72	-77.92			Cropland	10	0.17	4	PLFA	BacA	48.04	42.519	4	16
Finney, D.M. et al. 2017	USA	40.72	-77.92			Cropland	10	0.75	4	PLFA	BacA	42.02	49.618	4	16
Finney, D.M. et al. 2017	USA	40.72	-77.92			Cropland	10	0.17	4	PLFA	BacA	47.98	43.265	4	16
Finney, D.M. et al. 2017	USA	40.72	-77.92			Cropland	10	0.75	4	PLFA	BacA	45.23	49.85	4	16
Finney, D.M. et al. 2017	USA	40.72	-77.92			Cropland	10	0.17	4	PLFA	BacA	42.71	41.502	4	16
Finney, D.M. et al. 2017	USA	40.72	-77.92			Cropland	10	0.75	4	PLFA	BacA	49.04	49.07	4	16
Finney, D.M. et al. 2017	USA	40.72	-77.92			Cropland	10	0.17	4	PLFA	FB	0.025348837	0.025191529	4	16
Finney, D.M. et al. 2017	USA	40.72	-77.92			Cropland	10	0.75	4	PLFA	FB	0.037836767	0.030577363	4	16
Finney, D.M. et al. 2017	USA	40.72	-77.92			Cropland	10	0.17	8	PLFA	FB	0.024359513	0.025786871	4	32
Finney, D.M. et al. 2017	USA	40.72	-77.92			Cropland	10	0.75	8	PLFA	FB	0.042583249	0.033973977	4	32
Finney, D.M. et al. 2017	USA	40.72	-77.92			Cropland	10	0.17	4	PLFA	FB	0.01970039	0.024419838	4	16
Finney, D.M. et al. 2017	USA	40.72	-77.92			Cropland	10	0.75	4	PLFA	FB	0.036920087	0.036409839	4	16
Finney, D.M. et al. 2017	USA	40.72	-77.92			Cropland	10	0.17	4	PLFA	FB	0.019775187	0.027319415	4	16
Finney, D.M. et al. 2017	USA	40.72	-77.92			Cropland	10	0.75	4	PLFA	FB	0.033317468	0.031332131	4	16
Finney, D.M. et al. 2017	USA	40.72	-77.92			Cropland	10	0.17	4	PLFA	FB	0.020216757	0.027829063	4	16
Finney, D.M. et al. 2017	USA	40.72	-77.92			Cropland	10	0.75	4	PLFA	FB	0.043112978	0.030288426	4	16
Finney, D.M. et al. 2017	USA	40.72	-77.92			Cropland	10	0.17	4	PLFA	FB	0.026925779	0.026633437	4	16
Finney, D.M. et al. 2017	USA	40.72	-77.92			Cropland	10	0.75	4	PLFA	FB	0.049143556	0.038657669	4	16
Finney, D.M. et al. 2017	USA	40.72	-77.92			Cropland	10	0.17	4	PLFA	FunA	1.09	1.073360656	4	16
Finney, D.M. et al. 2017	USA	40.72	-77.92			Cropland	10	0.75	4	PLFA	FunA	1.91	1.492786885	4	16
Finney, D.M. et al. 2017	USA	40.72	-77.92			Cropland	10	0.17	8	PLFA	FunA	1.16	1.086761905	4	32
Finney, D.M. et al. 2017	USA	40.72	-77.92			Cropland	10	0.75	8	PLFA	FunA	2.11	1.662142857	4	32
Finney, D.M. et al. 2017	USA	40.72	-77.92			Cropland	10	0.17	4	PLFA	FunA	0.96	1.011640625	4	16
Finney, D.M. et al. 2017	USA	40.72	-77.92			Cropland	10	0.75	4	PLFA	FunA	1.52	1.7596875	4	16
Finney, D.M. et al. 2017	USA	40.72	-77.92			Cropland	10	0.17	4	PLFA	FunA	0.95	1.161594203	4	16
Finney, D.M. et al. 2017	USA	40.72	-77.92			Cropland	10	0.75	4	PLFA	FunA	1.4	1.554637681	4	16
Finney, D.M. et al. 2017	USA	40.72	-77.92			Cropland	10	0.17	4	PLFA	FunA	0.97	1.20402439	4	16
Finney, D.M. et al. 2017	USA	40.72	-77.92			Cropland	10	0.75	4	PLFA	FunA	1.95	1.509878049	4	16
Finney, D.M. et al. 2017	USA	40.72	-77.92			Cropland	10	0.17	4	PLFA	FunA	1.15	1.105340909	4	16
Finney, D.M. et al. 2017	USA	40.72	-77.92			Cropland	10	0.75	4	PLFA	FunA	2.41	1.896931818	4	16
Finney, D.M. et al. 2017	USA	40.72	-77.92			Cropland	10	0.17	4	PLFA	GPN	0.793909053	0.816169021	4	16
Finney, D.M. et al. 2017	USA	40.72	-77.92			Cropland	10	0.75	4	PLFA	GPN	0.813869925	0.846169345	4	16
Finney, D.M. et al. 2017	USA	40.72	-77.92			Cropland	10	0.17	8	PLFA	GPN	0.784353466	0.811428151	4	32
Finney, D.M. et al. 2017	USA	40.72	-77.92			Cropland	10	0.75	8	PLFA	GPN	0.759933775	0.822732619	4	32
Finney, D.M. et al. 2017	USA	40.72	-77.92			Cropland	10	0.17	4	PLFA	GPN	0.834670232	0.817412524	4	16
Finney, D.M. et al. 2017	USA	40.72	-77.92			Cropland	10	0.75	4	PLFA	GPN	0.792203016	0.824173977	4	16
Finney, D.M. et al. 2017	USA	40.72	-77.92			Cropland	10	0.17	4	PLFA	GPN	0.81042654	0.797324659	4	16
Finney, D.M. et al. 2017	USA	40.72	-77.92			Cropland	10	0.75	4	PLFA	GPN	0.801950488	0.815696944	4	16
Finney, D.M. et al. 2017	USA	40.72	-77.92			Cropland	10	0.17	4	PLFA	GPN	0.827439284	0.802556703	4	16
Finney, D.M. et al. 2017	USA	40.72	-77.92			Cropland	10	0.75	4	PLFA	GPN	0.761904762	0.820555644	4	16
Finney, D.M. et al. 2017	USA	40.72	-77.92			Cropland	10	0.17	4	PLFA	GPN	0.832260832	0.804723055	4	16
Finney, D.M. et al. 2017	USA	40.72	-77.92			Cropland	10	0.75	4	PLFA	GPN	0.727977449	0.791369025	4	16
Finney, D.M. et al. 2017	USA	40.72	-77.92			Cropland	10	0.17	4	PLFA	MA	76.25	75.65270492	4	16
Finney, D.M. et al. 2017	USA	40.72	-77.92			Cropland	10	0.75	4	PLFA	MA	89.25	85.87721311	4	16
Finney, D.M. et al. 2017	USA	40.72	-77.92			Cropland	10	0.17	8	PLFA	MA	78.1	75.02733333	4	32
Finney, D.M. et al. 2017	USA	40.72	-77.92			Cropland	10	0.75	8	PLFA	MA	94.47	86.71747619	4	32
Finney, D.M. et al. 2017	USA	40.72	-77.92			Cropland	10	0.17	4	PLFA	MA	73.82	73.58625	4	16
Finney, D.M. et al. 2017	USA	40.72	-77.92			Cropland	10	0.75	4	PLFA	MA	86.26	86.03054688	4	16
Finney, D.M. et al. 2017	USA	40.72	-77.92			Cropland	10	0.17	4	PLFA	MA	74.53	75.92471014	4	16
Finney, D.M. et al. 2017	USA	40.72	-77.92			Cropland	10	0.75	4	PLFA	MA	84.98	88.03731884	4	16
Finney, D.M. et al. 2017	USA	40.72	-77.92			Cropland	10	0.17	4	PLFA	MA	76.52	77.27682927	4	16
Finney, D.M. et al. 2017	USA	40.72	-77.92			Cropland	10	0.75	4	PLFA	MA	89.26	87.7897561	4	16
Finney, D.M. et al. 2017	USA	40.72	-77.92			Cropland	10	0.17	4	PLFA	MA	76.3	74.16034091	4	16
Finney, D.M. et al. 2017	USA	40.72	-77.92			Cropland	10	0.75	4	PLFA	MA	87.97	87.88238636	4	16
Finney, D.M. et al. 2017	USA	40.72	-77.92			Cropland	10	0.17	4		MR	10.97	10.58180328	4	16
Finney, D.M. et al. 2017	USA	40.72	-77.92			Cropland	10	0.75	4		MR	12.37	11.17852459	4	16
Finney, D.M. et al. 2017	USA	40.72	-77.92			Cropland	10	0.17	8		MR	11.61	11.01485714	4	32
Finney, D.M. et al. 2017	USA	40.72	-77.92			Cropland	10	0.75	8		MR	15.92	13.34961905	4	32
Finney, D.M. et al. 2017	USA	40.72	-77.92			Cropland	10	0.17	4		MR	12.2	10.79023438	4	16
Finney, D.M. et al. 2017	USA	40.72	-77.92			Cropland	10	0.75	4		MR	11.31	13.50828125	4	16
Finney, D.M. et al. 2017	USA	40.72	-77.92			Cropland	10	0.17	4		MR	11.89	11.9807971	4	16
Finney, D.M. et al. 2017	USA	40.72	-77.92			Cropland	10	0.75	4		MR	17.8	14.66434783	4	16
Finney, D.M. et al. 2017	USA	40.72	-77.92			Cropland	10	0.17	4		MR	10.12	11.3654878	4	16
Finney, D.M. et al. 2017	USA	40.72	-77.92			Cropland	10	0.75	4		MR	14	13.10195122	4	16
Finney, D.M. et al. 2017	USA	40.72	-77.92			Cropland	10	0.17	4		MR	10.73	11.61522727	4	16
Finney, D.M. et al. 2017	USA	40.72	-77.92			Cropland	10	0.75	4		MR	14.56	16.35954545	4	16
Gong, J. R. et al. 2015	Inner Mongolia, China	44.81	116.53	0.3872	0.5	Grassland	30	1	2	FE	MA	86.7925	52.83016667	10	20	Control
Gunina, A. et al. 2017	UK	53.23	-4	1.792	11.5	ForestP	5	10	2	PLFA	FB	0.069	0.046232085	4	8
Gunina, A. et al. 2017	UK	53.23	-4	1.792	11.5	ForestP	5	10	2	PLFA	FB	0.062	0.047869794	4	8
Gunina, A. et al. 2017	UK	53.23	-4	1.792	11.5	ForestP	5	10	2	PLFA	FB	0.076	0.05574136	4	8
Gunina, A. et al. 2017	UK	53.23	-4	1.792	11.5	ForestP	5	10	2	PLFA	FB	0.074	0.058139535	4	8
Gunina, A. et al. 2017	UK	53.23	-4	1.792	11.5	ForestP	5	10	3	PLFA	FB	0.064	0.050735667	4	12
Gunina, A. et al. 2017	UK	53.23	-4	1.792	11.5	ForestP	5	10	3	PLFA	FB	0.055	0.052029136	4	12
Gunina, A. et al. 2017	UK	53.23	-4	1.792	11.5	ForestP	5	10	2	PLFA	MA	493.182	450	4	8
Gunina, A. et al. 2017	UK	53.23	-4	1.792	11.5	ForestP	5	10	2	PLFA	MA	386.364	642.0455	4	8
Gunina, A. et al. 2017	UK	53.23	-4	1.792	11.5	ForestP	5	10	2	PLFA	MA	509.091	506.818	4	8
Gunina, A. et al. 2017	UK	53.23	-4	1.792	11.5	ForestP	5	10	2	PLFA	MA	290.909	698.8635	4	8
Gunina, A. et al. 2017	UK	53.23	-4	1.792	11.5	ForestP	5	10	3	PLFA	MA	234.091	538.6363333	4	12
Gunina, A. et al. 2017	UK	53.23	-4	1.792	11.5	ForestP	5	10	3	PLFA	MA	368.182	666.6666667	4	12
He, Yan et al. 2013	Guangdong, China	23.18	114.28			Cropland	10	1	2	PLFA	BacA	12.458	14.831	4	8
He, Yan et al. 2013	Guangdong, China	23.18	114.28			Cropland	10	1	2	PLFA	BacA	11.864	14.661	4	8
He, Yan et al. 2013	Guangdong, China	23.18	114.28			Cropland	10	1	2	PLFA	BacA	10.847	15	4	8
He, Yan et al. 2013	Guangdong, China	23.18	114.28			Cropland	10	1	2	PLFA	FB	0.142880077	0.108556402	4	8
He, Yan et al. 2013	Guangdong, China	23.18	114.28			Cropland	10	1	2	PLFA	FB	0.214261632	0.132937726	4	8
He, Yan et al. 2013	Guangdong, China	23.18	114.28			Cropland	10	1	2	PLFA	FB	0.148428137	0.062133333	4	8
He, Yan et al. 2013	Guangdong, China	23.18	114.28			Cropland	10	1	2	PLFA	FunA	1.78	1.61	4	8
He, Yan et al. 2013	Guangdong, China	23.18	114.28			Cropland	10	1	2	PLFA	FunA	2.542	1.949	4	8
He, Yan et al. 2013	Guangdong, China	23.18	114.28			Cropland	10	1	2	PLFA	FunA	1.61	0.932	4	8
He, Yan et al. 2013	Guangdong, China	23.18	114.28			Cropland	10	1	2	PLFA	GPN	0.975311111	0.851485737	4	8
He, Yan et al. 2013	Guangdong, China	23.18	114.28			Cropland	10	1	2	PLFA	GPN	0.923084024	1.134824113	4	8
He, Yan et al. 2013	Guangdong, China	23.18	114.28			Cropland	10	1	2	PLFA	GPN	0.973341451	0.768512397	4	8
Hu, B. et al. 2017	Shaanxi, China	34.83	108.08	0.6947	10.8	ForestP	5	40	2	FE	CN	13.06944444	54.63133098	3	6
Hu, B. et al. 2017	Shaanxi, China	34.83	108.08	0.6947	10.8	ForestP	17.5	40	2	FE	CN	27.66666667	18.25889968	3	6
Hu, B. et al. 2017	Shaanxi, China	34.83	108.08	0.6947	10.8	ForestP	37.5	40	2	FE	CN	23.30434783	33.47393822	3	6
Hu, B. et al. 2017	Shaanxi, China	34.83	108.08	0.6947	10.8	ForestP	5	40	2	FE	MA	9.41	18.5528	3	6
Hu, B. et al. 2017	Shaanxi, China	34.83	108.08	0.6947	10.8	ForestP	17.5	40	2	FE	MA	4.98	13.5408	3	6
Hu, B. et al. 2017	Shaanxi, China	34.83	108.08	0.6947	10.8	ForestP	37.5	40	2	FE	MA	5.36	13.8716	3	6
Hu, Yanjie et al. 2002	Beijing, China	NA	NA			Container	2.5	0.25	2	FE	MA	155.854	119.634	3	6
Hu, Yanjie et al. 2002	Beijing, China	NA	NA			Container	7.5	0.25	2	FE	MA	122.195	100.97575	3	6
Hu, Yanjie et al. 2002	Beijing, China	NA	NA			Container	15	0.25	2	FE	MA	115.61	95.8538	3	6
Hu, Yanjie et al. 2002	Beijing, China	NA	NA			Container	30	0.25	2	FE	MA	92.9268	63.6585	3	6
Huang, Y. et al. 2004	Hunan, China	26.91	109.78	1.1355	16.5	ForestP	5	20	2	FE	CN	6.52173913	7.711864407	1	2
Huang, Y. et al. 2004	Hunan, China	26.91	109.78	1.1355	16.5	ForestP	5	20	2	FE	MA	450	364	1	2
Huang, Y. et al. 2004	Hunan, China	26.91	109.78	1.1355	16.5	ForestP	5	20	2		MetabolicQ	1.6	1.738	1	2
Huang, Y. et al. 2004	Hunan, China	26.91	109.78	1.1355	16.5	ForestP	5	20	2		MR	34.6	30.12	1	2
Jiang, Y. M. et al. 2010	Jiangxi, China	26.73	115.07	1.1845	18.25833333	ForestP	5	18	2	FE	CN	8.462649039	8.10507569	3	6
Jiang, Y. M. et al. 2010	Jiangxi, China	26.73	115.07	1.1845	18.25833333	ForestP	5	18	3	FE	CN	8.68905499	7.907321478	3	9
Jiang, Y. M. et al. 2010	Jiangxi, China	26.73	115.07	1.1845	18.25833333	ForestP	15	18	2	FE	CN	7.789211127	6.832574405	3	6
Jiang, Y. M. et al. 2010	Jiangxi, China	26.73	115.07	1.1845	18.25833333	ForestP	15	18	3	FE	CN	9.710153866	7.007905874	3	9
Jiang, Y. M. et al. 2010	Jiangxi, China	26.73	115.07	1.1845	18.25833333	ForestP	5	18	2	FE	MA	451.341	400.488	3	6
Jiang, Y. M. et al. 2010	Jiangxi, China	26.73	115.07	1.1845	18.25833333	ForestP	5	18	3	FE	MA	212.967	315.257	3	9
Jiang, Y. M. et al. 2010	Jiangxi, China	26.73	115.07	1.1845	18.25833333	ForestP	15	18	2	FE	MA	181.748	187.561	3	6
Jiang, Y. M. et al. 2010	Jiangxi, China	26.73	115.07	1.1845	18.25833333	ForestP	15	18	3	FE	MA	81.8699	150.691	3	9
Jiang, Y. M. et al. 2010	Jiangxi, China	26.73	115.07	1.1845	18.25833333	ForestP	5	18	2		MetabolicQ	3.22	2.935	3	6
Jiang, Y. M. et al. 2010	Jiangxi, China	26.73	115.07	1.1845	18.25833333	ForestP	5	18	3		MetabolicQ	6.09	4.62	3	9
Khlifa, R. 2016	Canada	45.5	-73.9	1.1311	6.2	ForestP	1.5	4	2	PLFA	BacA	777	995	4	8
Khlifa, R. 2016	Canada	45.5	-73.9	1.1311	6.2	ForestP	1.5	4	2	PLFA	BacA	763	972	4	8
Khlifa, R. 2016	Canada	45.5	-73.9	1.1311	6.2	ForestP	1.5	4	2	PLFA	BacA	923	1007.5	4	8
Khlifa, R. 2016	Canada	45.5	-73.9	1.1311	6.2	ForestP	1.5	4	2	PLFA	BacA	1064	898	4	8
Khlifa, R. 2016	Canada	45.5	-73.9	1.1311	6.2	ForestP	1.5	4	2	PLFA	BacA	827	1205	4	8
Khlifa, R. 2016	Canada	45.5	-73.9	1.1311	6.2	ForestP	1.5	4	2	PLFA	BacA	838	875	4	8
Khlifa, R. 2016	Canada	45.5	-73.9	1.1311	6.2	ForestP	1.5	4	2	PLFA	BacA	797	913.5	4	8
Khlifa, R. 2016	Canada	45.5	-73.9	1.1311	6.2	ForestP	1.5	4	2	PLFA	BacA	916	903	4	8
Khlifa, R. 2016	Canada	45.5	-73.9	1.1311	6.2	ForestP	1.5	4	2	PLFA	BacA	975	934	4	8
Khlifa, R. 2016	Canada	45.5	-73.9	1.1311	6.2	ForestP	1.5	4	2	PLFA	BacA	1128	1030	4	8
Khlifa, R. 2016	Canada	45.5	-73.9	1.1311	6.2	ForestP	1.5	4	2	PLFA	BacA	1054	1103	4	8
Khlifa, R. 2016	Canada	45.5	-73.9	1.1311	6.2	ForestP	1.5	4	2	PLFA	BacA	912	804	4	8
Khlifa, R. 2016	Canada	45.5	-73.9	1.1311	6.2	ForestP	1.5	4	2	PLFA	BacA	699	794	4	8
Khlifa, R. 2016	Canada	45.5	-73.9	1.1311	6.2	ForestP	1.5	4	2	PLFA	BacA	878	853.5	4	8
Khlifa, R. 2016	Canada	45.5	-73.9	1.1311	6.2	ForestP	1.5	4	4	PLFA	BacA	786	858.25	4	8
Khlifa, R. 2016	Canada	45.5	-73.9	1.1311	6.2	ForestP	1.5	4	4	PLFA	BacA	866	963	4	8
Khlifa, R. 2016	Canada	45.5	-73.9	1.1311	6.2	ForestP	1.5	4	4	PLFA	BacA	809	759.5	4	8
Khlifa, R. 2016	Canada	45.5	-73.9	1.1311	6.2	ForestP	1.5	4	4	PLFA	BacA	782	970.75	4	8
Khlifa, R. 2016	Canada	45.5	-73.9	1.1311	6.2	ForestP	1.5	4	4	PLFA	BacA	667	903	4	8
Khlifa, R. 2016	Canada	45.5	-73.9	1.1311	6.2	ForestP	1.5	4	4	PLFA	BacA	1016	842.25	4	8
Khlifa, R. 2016	Canada	45.5	-73.9	1.1311	6.2	ForestP	1.5	4	4	PLFA	BacA	955	838.25	4	8
Khlifa, R. 2016	Canada	45.5	-73.9	1.1311	6.2	ForestP	1.5	4	4	PLFA	BacA	741	904.5	4	8
Khlifa, R. 2016	Canada	45.5	-73.9	1.1311	6.2	ForestP	1.5	4	4	PLFA	BacA	803	953.5	4	8
Khlifa, R. 2016	Canada	45.5	-73.9	1.1311	6.2	ForestP	1.5	4	4	PLFA	BacA	821	799	4	8
Khlifa, R. 2016	Canada	45.5	-73.9	1.1311	6.2	ForestP	1.5	4	12	PLFA	BacA	846	918	4	8
Khlifa, R. 2016	Canada	45.5	-73.9	1.1311	6.2	ForestP	1.5	4	2	PLFA	FB	0.092664093	0.18018018	4	8
Khlifa, R. 2016	Canada	45.5	-73.9	1.1311	6.2	ForestP	1.5	4	2	PLFA	FB	0.116644823	0.142045455	4	8
Khlifa, R. 2016	Canada	45.5	-73.9	1.1311	6.2	ForestP	1.5	4	2	PLFA	FB	0.170097508	0.176678445	4	8
Khlifa, R. 2016	Canada	45.5	-73.9	1.1311	6.2	ForestP	1.5	4	2	PLFA	FB	0.145676692	0.157480315	4	8
Khlifa, R. 2016	Canada	45.5	-73.9	1.1311	6.2	ForestP	1.5	4	2	PLFA	FB	0.145102781	0.134048257	4	8
Khlifa, R. 2016	Canada	45.5	-73.9	1.1311	6.2	ForestP	1.5	4	2	PLFA	FB	0.134844869	0.127388535	4	8
Khlifa, R. 2016	Canada	45.5	-73.9	1.1311	6.2	ForestP	1.5	4	2	PLFA	FB	0.154328733	0.147710487	4	8
Khlifa, R. 2016	Canada	45.5	-73.9	1.1311	6.2	ForestP	1.5	4	2	PLFA	FB	0.180131004	0.170357751	4	8
Khlifa, R. 2016	Canada	45.5	-73.9	1.1311	6.2	ForestP	1.5	4	2	PLFA	FB	0.194871795	0.146842878	4	8
Khlifa, R. 2016	Canada	45.5	-73.9	1.1311	6.2	ForestP	1.5	4	2	PLFA	FB	0.167553191	0.135501355	4	8
Khlifa, R. 2016	Canada	45.5	-73.9	1.1311	6.2	ForestP	1.5	4	2	PLFA	FB	0.200189753	0.16286645	4	8
Khlifa, R. 2016	Canada	45.5	-73.9	1.1311	6.2	ForestP	1.5	4	2	PLFA	FB	0.16995614	0.137931034	4	8
Khlifa, R. 2016	Canada	45.5	-73.9	1.1311	6.2	ForestP	1.5	4	2	PLFA	FB	0.123032904	0.146842878	4	8
Khlifa, R. 2016	Canada	45.5	-73.9	1.1311	6.2	ForestP	1.5	4	2	PLFA	FB	0.149202733	0.153374233	4	8
Khlifa, R. 2016	Canada	45.5	-73.9	1.1311	6.2	ForestP	1.5	4	4	PLFA	FB	0.148854962	0.137174211	4	8
Khlifa, R. 2016	Canada	45.5	-73.9	1.1311	6.2	ForestP	1.5	4	4	PLFA	FB	0.132794457	0.154320988	4	8
Khlifa, R. 2016	Canada	45.5	-73.9	1.1311	6.2	ForestP	1.5	4	4	PLFA	FB	0.137206428	0.145137881	4	8
Khlifa, R. 2016	Canada	45.5	-73.9	1.1311	6.2	ForestP	1.5	4	4	PLFA	FB	0.136828645	0.16025641	4	8
Khlifa, R. 2016	Canada	45.5	-73.9	1.1311	6.2	ForestP	1.5	4	4	PLFA	FB	0.143928036	0.15037594	4	8
Khlifa, R. 2016	Canada	45.5	-73.9	1.1311	6.2	ForestP	1.5	4	4	PLFA	FB	0.171259843	0.134048257	4	8
Khlifa, R. 2016	Canada	45.5	-73.9	1.1311	6.2	ForestP	1.5	4	4	PLFA	FB	0.195811518	0.158227848	4	8
Khlifa, R. 2016	Canada	45.5	-73.9	1.1311	6.2	ForestP	1.5	4	4	PLFA	FB	0.170040486	0.138504155	4	8
Khlifa, R. 2016	Canada	45.5	-73.9	1.1311	6.2	ForestP	1.5	4	4	PLFA	FB	0.107098381	0.147058824	4	8
Khlifa, R. 2016	Canada	45.5	-73.9	1.1311	6.2	ForestP	1.5	4	4	PLFA	FB	0.171741778	0.142247511	4	8
Khlifa, R. 2016	Canada	45.5	-73.9	1.1311	6.2	ForestP	1.5	4	12	PLFA	FB	0.210526316	0.149031297	4	8
Khlifa, R. 2016	Canada	45.5	-73.9	1.1311	6.2	ForestP	1.5	4	2	PLFA	FunA	72	179	4	8
Khlifa, R. 2016	Canada	45.5	-73.9	1.1311	6.2	ForestP	1.5	4	2	PLFA	FunA	89	142	4	8
Khlifa, R. 2016	Canada	45.5	-73.9	1.1311	6.2	ForestP	1.5	4	2	PLFA	FunA	157	178	4	8
Khlifa, R. 2016	Canada	45.5	-73.9	1.1311	6.2	ForestP	1.5	4	2	PLFA	FunA	155	147	4	8
Khlifa, R. 2016	Canada	45.5	-73.9	1.1311	6.2	ForestP	1.5	4	2	PLFA	FunA	120	168.5	4	8
Khlifa, R. 2016	Canada	45.5	-73.9	1.1311	6.2	ForestP	1.5	4	2	PLFA	FunA	113	110	4	8
Khlifa, R. 2016	Canada	45.5	-73.9	1.1311	6.2	ForestP	1.5	4	2	PLFA	FunA	123	138	4	8
Khlifa, R. 2016	Canada	45.5	-73.9	1.1311	6.2	ForestP	1.5	4	2	PLFA	FunA	165	154	4	8
Khlifa, R. 2016	Canada	45.5	-73.9	1.1311	6.2	ForestP	1.5	4	2	PLFA	FunA	190	140.5	4	8
Khlifa, R. 2016	Canada	45.5	-73.9	1.1311	6.2	ForestP	1.5	4	2	PLFA	FunA	189	149	4	8
Khlifa, R. 2016	Canada	45.5	-73.9	1.1311	6.2	ForestP	1.5	4	2	PLFA	FunA	211	179	4	8
Khlifa, R. 2016	Canada	45.5	-73.9	1.1311	6.2	ForestP	1.5	4	2	PLFA	FunA	155	116	4	8
Khlifa, R. 2016	Canada	45.5	-73.9	1.1311	6.2	ForestP	1.5	4	2	PLFA	FunA	86	116.5	4	8
Khlifa, R. 2016	Canada	45.5	-73.9	1.1311	6.2	ForestP	1.5	4	2	PLFA	FunA	131	132	4	8
Khlifa, R. 2016	Canada	45.5	-73.9	1.1311	6.2	ForestP	1.5	4	4	PLFA	FunA	117	121.25	4	8
Khlifa, R. 2016	Canada	45.5	-73.9	1.1311	6.2	ForestP	1.5	4	4	PLFA	FunA	115	153.5	4	8
Khlifa, R. 2016	Canada	45.5	-73.9	1.1311	6.2	ForestP	1.5	4	4	PLFA	FunA	111	119.5	4	8
Khlifa, R. 2016	Canada	45.5	-73.9	1.1311	6.2	ForestP	1.5	4	4	PLFA	FunA	107	159.25	4	8
Khlifa, R. 2016	Canada	45.5	-73.9	1.1311	6.2	ForestP	1.5	4	4	PLFA	FunA	96	139.75	4	8
Khlifa, R. 2016	Canada	45.5	-73.9	1.1311	6.2	ForestP	1.5	4	4	PLFA	FunA	174	115.75	4	8
Khlifa, R. 2016	Canada	45.5	-73.9	1.1311	6.2	ForestP	1.5	4	4	PLFA	FunA	187	134	4	8
Khlifa, R. 2016	Canada	45.5	-73.9	1.1311	6.2	ForestP	1.5	4	4	PLFA	FunA	126	129.75	4	8
Khlifa, R. 2016	Canada	45.5	-73.9	1.1311	6.2	ForestP	1.5	4	4	PLFA	FunA	86	143	4	8
Khlifa, R. 2016	Canada	45.5	-73.9	1.1311	6.2	ForestP	1.5	4	4	PLFA	FunA	141	116.25	4	8
Khlifa, R. 2016	Canada	45.5	-73.9	1.1311	6.2	ForestP	1.5	4	12	PLFA	FunA	178	141	4	8
Khlifa, R. 2016	Canada	45.5	-73.9	1.1311	6.2	ForestP	1.5	4	2	PLFA	GPN	2.083333333	1.238202247	4	8
Khlifa, R. 2016	Canada	45.5	-73.9	1.1311	6.2	ForestP	1.5	4	2	PLFA	GPN	1.621993127	1.559210526	4	8
Khlifa, R. 2016	Canada	45.5	-73.9	1.1311	6.2	ForestP	1.5	4	2	PLFA	GPN	1.290322581	1.125395153	4	8
Khlifa, R. 2016	Canada	45.5	-73.9	1.1311	6.2	ForestP	1.5	4	2	PLFA	GPN	1.216666667	1.218518519	4	8
Khlifa, R. 2016	Canada	45.5	-73.9	1.1311	6.2	ForestP	1.5	4	2	PLFA	GPN	1.885017422	1.561105207	4	8
Khlifa, R. 2016	Canada	45.5	-73.9	1.1311	6.2	ForestP	1.5	4	2	PLFA	GPN	1.551829268	1.573529412	4	8
Khlifa, R. 2016	Canada	45.5	-73.9	1.1311	6.2	ForestP	1.5	4	2	PLFA	GPN	1.351032448	1.206521739	4	8
Khlifa, R. 2016	Canada	45.5	-73.9	1.1311	6.2	ForestP	1.5	4	2	PLFA	GPN	1.13255814	1.411214953	4	8
Khlifa, R. 2016	Canada	45.5	-73.9	1.1311	6.2	ForestP	1.5	4	2	PLFA	GPN	1.096774194	1.307787392	4	8
Khlifa, R. 2016	Canada	45.5	-73.9	1.1311	6.2	ForestP	1.5	4	2	PLFA	GPN	1.251497006	1.533825338	4	8
Khlifa, R. 2016	Canada	45.5	-73.9	1.1311	6.2	ForestP	1.5	4	2	PLFA	GPN	1.48	1.478651685	4	8
Khlifa, R. 2016	Canada	45.5	-73.9	1.1311	6.2	ForestP	1.5	4	2	PLFA	GPN	1.291457286	1.532283465	4	8
Khlifa, R. 2016	Canada	45.5	-73.9	1.1311	6.2	ForestP	1.5	4	2	PLFA	GPN	1.452631579	1.462015504	4	8
Khlifa, R. 2016	Canada	45.5	-73.9	1.1311	6.2	ForestP	1.5	4	2	PLFA	GPN	1.351206434	1.452586207	4	8
Khlifa, R. 2016	Canada	45.5	-73.9	1.1311	6.2	ForestP	1.5	4	4	PLFA	GPN	1.183333333	1.555059524	4	8
Khlifa, R. 2016	Canada	45.5	-73.9	1.1311	6.2	ForestP	1.5	4	4	PLFA	GPN	1.334231806	1.471456062	4	8
Khlifa, R. 2016	Canada	45.5	-73.9	1.1311	6.2	ForestP	1.5	4	4	PLFA	GPN	1.466463415	1.492560689	4	8
Khlifa, R. 2016	Canada	45.5	-73.9	1.1311	6.2	ForestP	1.5	4	4	PLFA	GPN	1.085333333	1.209328783	4	8
Khlifa, R. 2016	Canada	45.5	-73.9	1.1311	6.2	ForestP	1.5	4	4	PLFA	GPN	1.35335689	1.283185841	4	8
Khlifa, R. 2016	Canada	45.5	-73.9	1.1311	6.2	ForestP	1.5	4	4	PLFA	GPN	0.976653696	1.45805981	4	8
Khlifa, R. 2016	Canada	45.5	-73.9	1.1311	6.2	ForestP	1.5	4	4	PLFA	GPN	1.082788671	1.373673036	4	8
Khlifa, R. 2016	Canada	45.5	-73.9	1.1311	6.2	ForestP	1.5	4	4	PLFA	GPN	1.252279635	1.521254355	4	8
Khlifa, R. 2016	Canada	45.5	-73.9	1.1311	6.2	ForestP	1.5	4	4	PLFA	GPN	1.188010899	1.414819506	4	8
Khlifa, R. 2016	Canada	45.5	-73.9	1.1311	6.2	ForestP	1.5	4	4	PLFA	GPN	1.393586006	1.496875	4	8
Khlifa, R. 2016	Canada	45.5	-73.9	1.1311	6.2	ForestP	1.5	4	12	PLFA	GPN	0.96744186	1.393702497	4	8
Khlifa, R. 2016	Canada	45.5	-73.9	1.1311	6.2	ForestP	1.5	4	2	PLFA	MA	1725	2104	4	8
Khlifa, R. 2016	Canada	45.5	-73.9	1.1311	6.2	ForestP	1.5	4	2	PLFA	MA	1765	2143.5	4	8
Khlifa, R. 2016	Canada	45.5	-73.9	1.1311	6.2	ForestP	1.5	4	2	PLFA	MA	1941	2052	4	8
Khlifa, R. 2016	Canada	45.5	-73.9	1.1311	6.2	ForestP	1.5	4	2	PLFA	MA	2531	1810.5	4	8
Khlifa, R. 2016	Canada	45.5	-73.9	1.1311	6.2	ForestP	1.5	4	2	PLFA	MA	1826	2503	4	8
Khlifa, R. 2016	Canada	45.5	-73.9	1.1311	6.2	ForestP	1.5	4	2	PLFA	MA	1940	1850	4	8
Khlifa, R. 2016	Canada	45.5	-73.9	1.1311	6.2	ForestP	1.5	4	2	PLFA	MA	1789	2016.5	4	8
Khlifa, R. 2016	Canada	45.5	-73.9	1.1311	6.2	ForestP	1.5	4	2	PLFA	MA	2004	2032.5	4	8
Khlifa, R. 2016	Canada	45.5	-73.9	1.1311	6.2	ForestP	1.5	4	2	PLFA	MA	1982	2077	4	8
Khlifa, R. 2016	Canada	45.5	-73.9	1.1311	6.2	ForestP	1.5	4	2	PLFA	MA	2607	2204.5	4	8
Khlifa, R. 2016	Canada	45.5	-73.9	1.1311	6.2	ForestP	1.5	4	2	PLFA	MA	2266	2383.5	4	8
Khlifa, R. 2016	Canada	45.5	-73.9	1.1311	6.2	ForestP	1.5	4	2	PLFA	MA	2122	1852	4	8
Khlifa, R. 2016	Canada	45.5	-73.9	1.1311	6.2	ForestP	1.5	4	2	PLFA	MA	1590	1718	4	8
Khlifa, R. 2016	Canada	45.5	-73.9	1.1311	6.2	ForestP	1.5	4	2	PLFA	MA	1876	1923	4	8
Khlifa, R. 2016	Canada	45.5	-73.9	1.1311	6.2	ForestP	1.5	4	4	PLFA	MA	1709	1919	4	8
Khlifa, R. 2016	Canada	45.5	-73.9	1.1311	6.2	ForestP	1.5	4	4	PLFA	MA	2235	2115	4	8
Khlifa, R. 2016	Canada	45.5	-73.9	1.1311	6.2	ForestP	1.5	4	4	PLFA	MA	1934	1805.25	4	8
Khlifa, R. 2016	Canada	45.5	-73.9	1.1311	6.2	ForestP	1.5	4	4	PLFA	MA	2206	2064.5	4	8
Khlifa, R. 2016	Canada	45.5	-73.9	1.1311	6.2	ForestP	1.5	4	4	PLFA	MA	1474	1943	4	8
Khlifa, R. 2016	Canada	45.5	-73.9	1.1311	6.2	ForestP	1.5	4	4	PLFA	MA	3268	1821.5	4	8
Khlifa, R. 2016	Canada	45.5	-73.9	1.1311	6.2	ForestP	1.5	4	4	PLFA	MA	2002	1868.75	4	8
Khlifa, R. 2016	Canada	45.5	-73.9	1.1311	6.2	ForestP	1.5	4	4	PLFA	MA	1575	2002	4	8
Khlifa, R. 2016	Canada	45.5	-73.9	1.1311	6.2	ForestP	1.5	4	4	PLFA	MA	1654	2079.25	4	8
Khlifa, R. 2016	Canada	45.5	-73.9	1.1311	6.2	ForestP	1.5	4	4	PLFA	MA	2134	1808.75	4	8
Khlifa, R. 2016	Canada	45.5	-73.9	1.1311	6.2	ForestP	1.5	4	12	PLFA	MA	1730	1995	4	8
Khlifa, R. 2016	Canada	45.5	-73.9	1.1311	6.2	ForestP	1.5	4	2		MetabolicQ	0.595918	0.27551	4	8
Khlifa, R. 2016	Canada	45.5	-73.9	1.1311	6.2	ForestP	1.5	4	2		MetabolicQ	0.355102	0.2734695	4	8
Khlifa, R. 2016	Canada	45.5	-73.9	1.1311	6.2	ForestP	1.5	4	2		MetabolicQ	0.412245	0.240816	4	8
Khlifa, R. 2016	Canada	45.5	-73.9	1.1311	6.2	ForestP	1.5	4	2		MetabolicQ	0.363265	0.342857	4	8
Khlifa, R. 2016	Canada	45.5	-73.9	1.1311	6.2	ForestP	1.5	4	2		MetabolicQ	0.220408	0.2714285	4	8
Khlifa, R. 2016	Canada	45.5	-73.9	1.1311	6.2	ForestP	1.5	4	2		MetabolicQ	0.359184	0.3408165	4	8
Khlifa, R. 2016	Canada	45.5	-73.9	1.1311	6.2	ForestP	1.5	4	2		MetabolicQ	0.204082	0.2244895	4	8
Khlifa, R. 2016	Canada	45.5	-73.9	1.1311	6.2	ForestP	1.5	4	2		MetabolicQ	0.191837	0.2387755	4	8
Khlifa, R. 2016	Canada	45.5	-73.9	1.1311	6.2	ForestP	1.5	4	2		MetabolicQ	0.273469	0.2163265	4	8
Khlifa, R. 2016	Canada	45.5	-73.9	1.1311	6.2	ForestP	1.5	4	2		MetabolicQ	0.228571	0.2591835	4	8
Khlifa, R. 2016	Canada	45.5	-73.9	1.1311	6.2	ForestP	1.5	4	2		MetabolicQ	0.310204	0.2795915	4	8
Khlifa, R. 2016	Canada	45.5	-73.9	1.1311	6.2	ForestP	1.5	4	2		MetabolicQ	0.310204	0.277551	4	8
Khlifa, R. 2016	Canada	45.5	-73.9	1.1311	6.2	ForestP	1.5	4	2		MetabolicQ	0.363265	0.220408	4	8
Khlifa, R. 2016	Canada	45.5	-73.9	1.1311	6.2	ForestP	1.5	4	2		MetabolicQ	0.302041	0.253061	4	8
Khlifa, R. 2016	Canada	45.5	-73.9	1.1311	6.2	ForestP	1.5	4	4		MetabolicQ	0.314286	0.25918375	4	8
Khlifa, R. 2016	Canada	45.5	-73.9	1.1311	6.2	ForestP	1.5	4	4		MetabolicQ	0.359184	0.24081625	4	8
Khlifa, R. 2016	Canada	45.5	-73.9	1.1311	6.2	ForestP	1.5	4	4		MetabolicQ	0.244898	0.24081625	4	8
Khlifa, R. 2016	Canada	45.5	-73.9	1.1311	6.2	ForestP	1.5	4	4		MetabolicQ	0.228571	0.22857125	4	8
Khlifa, R. 2016	Canada	45.5	-73.9	1.1311	6.2	ForestP	1.5	4	4		MetabolicQ	0.253061	0.3091835	4	8
Khlifa, R. 2016	Canada	45.5	-73.9	1.1311	6.2	ForestP	1.5	4	4		MetabolicQ	0.236735	0.2836735	4	8
Khlifa, R. 2016	Canada	45.5	-73.9	1.1311	6.2	ForestP	1.5	4	4		MetabolicQ	0.461224	0.23367325	4	8
Khlifa, R. 2016	Canada	45.5	-73.9	1.1311	6.2	ForestP	1.5	4	4		MetabolicQ	0.257143	0.25408175	4	8
Khlifa, R. 2016	Canada	45.5	-73.9	1.1311	6.2	ForestP	1.5	4	4		MetabolicQ	0.22449	0.303061	4	8
Khlifa, R. 2016	Canada	45.5	-73.9	1.1311	6.2	ForestP	1.5	4	4		MetabolicQ	0.436735	0.2489795	4	8
Khlifa, R. 2016	Canada	45.5	-73.9	1.1311	6.2	ForestP	1.5	4	12		MetabolicQ	0.408163	0.259863833	4	8
Khlifa, R. 2016	Canada	45.5	-73.9	1.1311	6.2	ForestP	1.5	4	2		MR	0.405	0.266667	4	8
Khlifa, R. 2016	Canada	45.5	-73.9	1.1311	6.2	ForestP	1.5	4	2		MR	0.351667	0.2275	4	8
Khlifa, R. 2016	Canada	45.5	-73.9	1.1311	6.2	ForestP	1.5	4	2		MR	0.385	0.3133335	4	8
Khlifa, R. 2016	Canada	45.5	-73.9	1.1311	6.2	ForestP	1.5	4	2		MR	0.305	0.289167	4	8
Khlifa, R. 2016	Canada	45.5	-73.9	1.1311	6.2	ForestP	1.5	4	2		MR	0.285	0.2741665	4	8
Khlifa, R. 2016	Canada	45.5	-73.9	1.1311	6.2	ForestP	1.5	4	2		MR	0.331667	0.25	4	8
Khlifa, R. 2016	Canada	45.5	-73.9	1.1311	6.2	ForestP	1.5	4	2		MR	0.361667	0.2608335	4	8
Khlifa, R. 2016	Canada	45.5	-73.9	1.1311	6.2	ForestP	1.5	4	2		MR	0.368333	0.2408335	4	8
Khlifa, R. 2016	Canada	45.5	-73.9	1.1311	6.2	ForestP	1.5	4	2		MR	0.403333	0.2583335	4	8
Khlifa, R. 2016	Canada	45.5	-73.9	1.1311	6.2	ForestP	1.5	4	2		MR	0.291667	0.2933335	4	8
Khlifa, R. 2016	Canada	45.5	-73.9	1.1311	6.2	ForestP	1.5	4	2		MR	0.271667	0.2433335	4	8
Khlifa, R. 2016	Canada	45.5	-73.9	1.1311	6.2	ForestP	1.5	4	2		MR	0.358333	0.236667	4	8
Khlifa, R. 2016	Canada	45.5	-73.9	1.1311	6.2	ForestP	1.5	4	2		MR	0.293333	0.201667	4	8
Khlifa, R. 2016	Canada	45.5	-73.9	1.1311	6.2	ForestP	1.5	4	2		MR	0.313333	0.204167	4	8
Khlifa, R. 2016	Canada	45.5	-73.9	1.1311	6.2	ForestP	1.5	4	4		MR	0.331667	0.2308335	4	8
Khlifa, R. 2016	Canada	45.5	-73.9	1.1311	6.2	ForestP	1.5	4	4		MR	0.415	0.2720835	4	8
Khlifa, R. 2016	Canada	45.5	-73.9	1.1311	6.2	ForestP	1.5	4	4		MR	0.295	0.224167	4	8
Khlifa, R. 2016	Canada	45.5	-73.9	1.1311	6.2	ForestP	1.5	4	4		MR	0.355	0.2858335	4	8
Khlifa, R. 2016	Canada	45.5	-73.9	1.1311	6.2	ForestP	1.5	4	4		MR	0.301667	0.246667	4	8
Khlifa, R. 2016	Canada	45.5	-73.9	1.1311	6.2	ForestP	1.5	4	4		MR	0.305	0.27166675	4	8
Khlifa, R. 2016	Canada	45.5	-73.9	1.1311	6.2	ForestP	1.5	4	4		MR	0.383333	0.22250025	4	8
Khlifa, R. 2016	Canada	45.5	-73.9	1.1311	6.2	ForestP	1.5	4	4		MR	0.35	0.25416675	4	8
Khlifa, R. 2016	Canada	45.5	-73.9	1.1311	6.2	ForestP	1.5	4	4		MR	0.313333	0.24000025	4	8
Khlifa, R. 2016	Canada	45.5	-73.9	1.1311	6.2	ForestP	1.5	4	4		MR	0.426667	0.219167	4	8
Khlifa, R. 2016	Canada	45.5	-73.9	1.1311	6.2	ForestP	1.5	4	12		MR	0.366667	0.252222417	4	8
Kong, Chui-Hua et al. 2012	Liaoning, China	41.52	123.4			Cropland	5	0.5	2	PLFA	BacA	154.75	159.85	6	6
Kong, Chui-Hua et al. 2012	Liaoning, China	41.52	123.4			Cropland	5	0.5	2	PLFA	BacA	177.25	216.5	6	6
Kong, Chui-Hua et al. 2012	Liaoning, China	41.52	123.4			Cropland	5	0.5	2	PLFA	FB	0.198061389	0.192993431	6	6
Kong, Chui-Hua et al. 2012	Liaoning, China	41.52	123.4			Cropland	5	0.5	2	PLFA	FB	0.193229901	0.194457275	6	6
Kong, Chui-Hua et al. 2012	Liaoning, China	41.52	123.4			Cropland	5	0.5	2	PLFA	FunA	30.65	30.85	6	6
Kong, Chui-Hua et al. 2012	Liaoning, China	41.52	123.4			Cropland	5	0.5	2	PLFA	FunA	34.25	42.1	6	6
Kong, Chui-Hua et al. 2012	Liaoning, China	41.52	123.4			Cropland	5	0.5	2	PLFA	MA	191.2	196.6	6	6
Kong, Chui-Hua et al. 2012	Liaoning, China	41.52	123.4			Cropland	5	0.5	2	PLFA	MA	218.45	266.4	6	6
Ladygina, Natalia et al. 2010	Sweden (lab)					Container	2.5	0.107	3	PLFA	BacA	27.3684	29.415	6	18
Ladygina, Natalia et al. 2010	Sweden (lab)					Container	2.5	0.123	3	PLFA	BacA	21.0526	25.029	6	18
Ladygina, Natalia et al. 2010	Sweden (lab)					Container	2.5	0.134	3	PLFA	BacA	32.1053	33.158	6	18
Ladygina, Natalia et al. 2010	Sweden (lab)					Container	2.5	0.15	3	PLFA	BacA	34.386	33.743	6	18
Ladygina, Natalia et al. 2010	Sweden (lab)					Container	2.5	0.107	3	PLFA	FB	0.088122068	0.112663607	6	18
Ladygina, Natalia et al. 2010	Sweden (lab)					Container	2.5	0.123	3	PLFA	FB	0.589561384	0.488073834	6	18
Ladygina, Natalia et al. 2010	Sweden (lab)					Container	2.5	0.134	3	PLFA	FB	0.403086095	0.361903613	6	18
Ladygina, Natalia et al. 2010	Sweden (lab)					Container	2.5	0.15	3	PLFA	FB	0.213835282	0.251607741	6	18
Ladygina, Natalia et al. 2010	Sweden (lab)					Container	2.5	0.107	3	PLFA	FunA	2.41176	3.314	6	18
Ladygina, Natalia et al. 2010	Sweden (lab)					Container	2.5	0.123	3	PLFA	FunA	12.4118	12.216	6	18
Ladygina, Natalia et al. 2010	Sweden (lab)					Container	2.5	0.134	3	PLFA	FunA	12.9412	12	6	18
Ladygina, Natalia et al. 2010	Sweden (lab)					Container	2.5	0.15	3	PLFA	FunA	7.35294	8.49	6	18
Lange, Markus et al. 2014	Germany	50.92	11.58	0.761	9.3	Grassland	2.5	5	2	PLFA	BacA	10.43756604	10.56177738	15	15
Lange, Markus et al. 2014	Germany	50.92	11.58	0.761	9.3	Grassland	2.5	5	4	PLFA	BacA	11.15098865	10.56177738	16	15
Lange, Markus et al. 2014	Germany	50.92	11.58	0.761	9.3	Grassland	2.5	5	8	PLFA	BacA	12.30053125	10.56177738	14	15
Lange, Markus et al. 2014	Germany	50.92	11.58	0.761	9.3	Grassland	2.5	5	16	PLFA	BacA	12.37910909	10.56177738	14	15
Lange, Markus et al. 2014	Germany	50.92	11.58	0.761	9.3	Grassland	2.5	5	60	PLFA	BacA	12.98607792	10.56177738	4	15
Lange, Markus et al. 2014	Germany	50.92	11.58	0.761	9.3	Grassland	2.5	5	2	PLFA	FB	0.053	0.0463333	15	15
Lange, Markus et al. 2014	Germany	50.92	11.58	0.761	9.3	Grassland	2.5	5	4	PLFA	FB	0.0553333	0.0463333	16	15
Lange, Markus et al. 2014	Germany	50.92	11.58	0.761	9.3	Grassland	2.5	5	8	PLFA	FB	0.064	0.0463333	14	15
Lange, Markus et al. 2014	Germany	50.92	11.58	0.761	9.3	Grassland	2.5	5	16	PLFA	FB	0.055	0.0463333	14	15
Lange, Markus et al. 2014	Germany	50.92	11.58	0.761	9.3	Grassland	2.5	5	60	PLFA	FB	0.0483333	0.0463333	4	15
Lange, Markus et al. 2014	Germany	50.92	11.58	0.761	9.3	Grassland	2.5	5	2	PLFA	FunA	0.553191	0.489362	15	15
Lange, Markus et al. 2014	Germany	50.92	11.58	0.761	9.3	Grassland	2.5	5	4	PLFA	FunA	0.617021	0.489362	16	15
Lange, Markus et al. 2014	Germany	50.92	11.58	0.761	9.3	Grassland	2.5	5	8	PLFA	FunA	0.787234	0.489362	14	15
Lange, Markus et al. 2014	Germany	50.92	11.58	0.761	9.3	Grassland	2.5	5	16	PLFA	FunA	0.680851	0.489362	14	15
Lange, Markus et al. 2014	Germany	50.92	11.58	0.761	9.3	Grassland	2.5	5	60	PLFA	FunA	0.62766	0.489362	4	15
Lange, Markus et al. 2014	Germany	50.92	11.58	0.761	9.3	Grassland	2.5	5	2	PLFA	MA	13.2727	13.2727	15	15
Lange, Markus et al. 2014	Germany	50.92	11.58	0.761	9.3	Grassland	2.5	5	4	PLFA	MA	14.9091	13.2727	16	15
Lange, Markus et al. 2014	Germany	50.92	11.58	0.761	9.3	Grassland	2.5	5	8	PLFA	MA	16	13.2727	14	15
Lange, Markus et al. 2014	Germany	50.92	11.58	0.761	9.3	Grassland	2.5	5	16	PLFA	MA	15.8182	13.2727	14	15
Lange, Markus et al. 2014	Germany	50.92	11.58	0.761	9.3	Grassland	2.5	5	60	PLFA	MA	16.7273	13.2727	4	15
Latati, Mourad et al. 2017	Algeria	35.97	5.23			Cropland	NA	2	2	PLFA	MA	29.65	25.03	8	8	Rhizosphere
Latati, Mourad et al. 2017	Algeria	35.88	5.62			Cropland	NA	2	2	PLFA	MA	26.64	23.27	8	8	Rhizosphere
Latati, Mourad et al. 2017	Algeria	35.97	5.23			Cropland	NA	3	2	PLFA	MA	30.376	26.39	8	8	Rhizosphere
Latati, Mourad et al. 2017	Algeria	35.88	5.62			Cropland	NA	3	2	PLFA	MA	31.88	28.82	8	8	Rhizosphere
Leloup, Julie et al. 2018	France(pot)					Container	5.3	0.197	2	PCR	BacA	1.9596	1.549	4	8
Leloup, Julie et al. 2018	France(pot)					Container	5.3	0.197	2	PCR	BacA	1.9798	1.549	4	8
Leloup, Julie et al. 2018	France(pot)					Container	5.3	0.197	3	PCR	BacA	1.90909	1.549	4	12
Leloup, Julie et al. 2018	France(pot)					Container	5.3	0.197	3	PCR	BacA	2.11458	2.1528	4	12
Li, Qi-song, et al. 2016	Guangxi, China					Container	20	0.164	2	PLFA	BacA	115.3275	105.655	10	10
Li, Qi-song, et al. 2016	China (lab)					Container	20	0.164	2	PLFA	FB	0.330125079	0.299654536	10	10
Li, Qi-song, et al. 2016	China (lab)					Container	20	0.164	2	PLFA	FunA	38.0725	31.66	10	10
Li, Qi-song, et al. 2016	China (lab)					Container	20	0.164	2	PLFA	GPN	1.333912871	1.643206522	10	10
Li, Qi-song, et al. 2016	China (lab)					Container	20	0.164	2	PLFA	MA	158.7075	142.225	10	10
Li, Xin et al. 2014	China (microcosm)	NA	NA			Container	7.5	0.195	2	FE	CN	32.22018349	30	9	10
Li, Xin et al. 2014	China (microcosm)	NA	NA			Container	7.5	0.195	3	FE	CN	29.64227642	30	7	10
Li, Xin et al. 2014	China (microcosm)	NA	NA			Container	7.5	0.195	4	FE	CN	21.32099553	30	3	10
Li, Xin et al. 2014	China (microcosm)	NA	NA			Container	7.5	0.195	2	FE	MA	17.56	18.06	10	10
Li, Xin et al. 2014	China (microcosm)	NA	NA			Container	7.5	0.195	3	FE	MA	18.23	18.06	9	10
Li, Xin et al. 2014	China (microcosm)	NA	NA			Container	7.5	0.195	4	FE	MA	33.41	18.06	3	10
Liu, Jinliang et al. 2018	Shaanxi, China	34.82	108.13	0.6588	10.8	ForestP	NA	25	2	FE	MA	1.31	2.271	3	6
Liu, Jinliang et al. 2018	Shaanxi, China	34.82	108.13	0.6588	10.8	ForestP	NA	25	2	FE	MA	1.93	1.76	3	6
Liu, Jinliang et al. 2018	Shaanxi, China	34.82	108.13	0.6588	10.8	ForestP	NA	25	2	FE	MA	1.21	2.125	3	6
Liu, Manqiang 2003	Jiangxi, China	28.25	116.92	1.4137	18.44166664	ForestP	2.5	10	2	FE	CN	8.144444444	11.25538462	3	6
Liu, Manqiang 2003	Jiangxi, China	28.25	116.92	1.4137	18.44166664	ForestP	7.5	10	2	FE	CN	10.37755102	11.73669468	3	6
Liu, Manqiang 2003	Jiangxi, China	28.25	116.92	1.4137	18.44166664	ForestP	15	10	2	FE	CN	7.966442953	10.59507042	3	6
Liu, Manqiang 2003	Jiangxi, China	28.25	116.92	1.4137	18.44166664	ForestP	2.5	10	2	FE	MA	366.5	365.8	3	6
Liu, Manqiang 2003	Jiangxi, China	28.25	116.92	1.4137	18.44166664	ForestP	7.5	10	2	FE	MA	203.4	209.5	3	6
Liu, Manqiang 2003	Jiangxi, China	28.25	116.92	1.4137	18.44166664	ForestP	15	10	2	FE	MA	118.7	150.45	3	6
Liu, Yuanqiu et al. 2003	Jiangxi, China	28.25	116.92	1.4137	17.6	ForestP	20	10	2	FE	MA	38	44.46155	1	2
Liuzhuo, Majie et al. 2009	Shaanxi, China	35.67	108.85	0.5582	9.4	ForestP	20	38	2	FE	MA	86.7	81.205	3	6
Luo, D. et al. 2014	Guangxi, China	22.17	106.7	0.8865	21.1	ForestP	5	7	2	PLFA	BacA	12.7132	15.54265	6	12	Dry season-January
Luo, D. et al. 2014	Guangxi, China	22.17	106.7	0.8865	21.1	ForestP	5	7	2	PLFA	BacA	4.4186	4.748065	6	12	Rain season-July
Luo, D. et al. 2014	Guangxi, China	22.17	106.7	0.8865	21.1	ForestP	5	7	2	PLFA	FB	0.263924	0.244431917	6	12	Dry season-January
Luo, D. et al. 2014	Guangxi, China	22.17	106.7	0.8865	21.1	ForestP	5	7	2	PLFA	FB	0.305696	0.267555185	6	12	Rain season-July
Luo, D. et al. 2014	Guangxi, China	22.17	106.7	0.8865	21.1	ForestP	5	7	2	PLFA	FunA	3.45181	3.8493975	6	12	Dry season-January
Luo, D. et al. 2014	Guangxi, China	22.17	106.7	0.8865	21.1	ForestP	5	7	2	PLFA	FunA	1.39157	1.28313	6	12	Rain season-July
Luo, D. et al. 2014	Guangxi, China	22.17	106.7	0.8865	21.1	ForestP	5	7	2	PLFA	MA	25.7447	31.489375	6	12	Dry season-January
Luo, D. et al. 2014	Guangxi, China	22.17	106.7	0.8865	21.1	ForestP	5	7	2	PLFA	MA	8.93617	9.7340525	6	12	Rain season-July
Luo, D. et al. 2016	Guangxi, China	22.17	106.7	0.8865	21	ForestP	5	7	2	PLFA	MA	10.81	9.9975	3	6	May
Luo, D. et al. 2016	Guangxi, China	22.17	106.7	0.8865	21	ForestP	5	7	2	Barometric Process Separation	MR	16.5909	16.5626	3	6	May
Malchair, S. et al. 2010	Belgium	NA	NA			Container	5	2.3333333	3	gas chromatography	MR	0.242944	0.244247	9	9
Malchair, S. et al. 2010	Belgium	NA	NA			Container	5	2.3333333	9	gas chromatography	MR	0.184518	0.244247	6	9
Oelbermann, M. et al. 2011	Argentina	-37.75	-58.3			Cropland	5	0.5	2	FE	CN	4.988358158	5.538102396	3	6
Oelbermann, M. et al. 2011	Argentina	-37.75	-58.3			Cropland	5	0.5	2	FE	CN	6.971892453	5.496061992	3	6
Oelbermann, M. et al. 2011	Argentina	-37.75	-58.3			Cropland	10	0.5	2	FE	CN	3.712553276	6.466553812	3	6
Oelbermann, M. et al. 2011	Argentina	-37.75	-58.3			Cropland	10	0.5	2	FE	CN	5.892621034	6.50489787	3	6
Oelbermann, M. et al. 2011	Argentina	-37.75	-58.3			Cropland	30	0.5	2	FE	CN	4.97967597	3.096865094	3	6
Oelbermann, M. et al. 2011	Argentina	-37.75	-58.3			Cropland	30	0.5	2	FE	CN	5.633858857	3.157869992	3	6
Oelbermann, M. et al. 2011	Argentina	-37.75	-58.3			Cropland	60	0.5	2	FE	CN	5.271049741	5.115984425	3	6
Oelbermann, M. et al. 2011	Argentina	-37.75	-58.3			Cropland	60	0.5	2	FE	CN	6.364759301	5.263113177	3	6
Oelbermann, M. et al. 2011	Argentina	-37.75	-58.3			Cropland	100	0.5	2	FE	CN	1.912073237	3.964745361	3	6
Oelbermann, M. et al. 2011	Argentina	-37.75	-58.3			Cropland	100	0.5	2	FE	CN	1.593256657	3.925775638	3	6
Oelbermann, M. et al. 2011	Argentina	-37.75	-58.3			Cropland	5	0.5	2	FE	MA	342.574	276.238	3	6
Oelbermann, M. et al. 2011	Argentina	-37.75	-58.3			Cropland	5	0.5	2	FE	MA	260.396	279.70335	3	6
Oelbermann, M. et al. 2011	Argentina	-37.75	-58.3			Cropland	10	0.5	2	FE	MA	278.218	263.9602	3	6
Oelbermann, M. et al. 2011	Argentina	-37.75	-58.3			Cropland	10	0.5	2	FE	MA	183.168	265.41564	3	6
Oelbermann, M. et al. 2011	Argentina	-37.75	-58.3			Cropland	30	0.5	2	FE	MA	181.188	151.4852	3	6
Oelbermann, M. et al. 2011	Argentina	-37.75	-58.3			Cropland	30	0.5	2	FE	MA	131.683	152.87134	3	6
Oelbermann, M. et al. 2011	Argentina	-37.75	-58.3			Cropland	60	0.5	2	FE	MA	125.743	100.59376	3	6
Oelbermann, M. et al. 2011	Argentina	-37.75	-58.3			Cropland	60	0.5	2	FE	MA	78.2178	101.356102	3	6
Oelbermann, M. et al. 2011	Argentina	-37.75	-58.3			Cropland	100	0.5	2	FE	MA	46.5347	21.7822	3	6
Oelbermann, M. et al. 2011	Argentina	-37.75	-58.3			Cropland	100	0.5	2	FE	MA	18.8119	21.435665	3	6
Oelbermann, Maren et al. 2015	Argentina	-37.77	-58.03			Cropland	5	1	2	FE	CN	6.873015873	5.493403694	3	6
Oelbermann, Maren et al. 2015	Argentina	-37.77	-58.03			Cropland	5	5	2	FE	CN	6.338333333	6.775015933	3	6
Oelbermann, Maren et al. 2015	Argentina	-37.77	-58.03			Cropland	5	1	2	FE	CN	4.927745665	5.526400645	3	6
Oelbermann, Maren et al. 2015	Argentina	-37.77	-58.03			Cropland	5	5	2	FE	CN	6.576564581	6.960589172	3	6
Oelbermann, Maren et al. 2015	Argentina	-37.77	-58.03			Cropland	15	1	2	FE	CN	5.799363057	6.40242915	3	6
Oelbermann, Maren et al. 2015	Argentina	-37.77	-58.03			Cropland	15	5	2	FE	CN	10.84642857	6.796310529	3	6
Oelbermann, Maren et al. 2015	Argentina	-37.77	-58.03			Cropland	15	1	2	FE	CN	3.661822985	6.365225838	3	6
Oelbermann, Maren et al. 2015	Argentina	-37.77	-58.03			Cropland	15	5	2	FE	CN	5.469168901	6.868711069	3	6
Oelbermann, Maren et al. 2015	Argentina	-37.77	-58.03			Cropland	30	1	2	FE	CN	7.632478632	3.360299117	3	6
Oelbermann, Maren et al. 2015	Argentina	-37.77	-58.03			Cropland	30	5	2	FE	CN	9.748768473	4.905151268	3	6
Oelbermann, Maren et al. 2015	Argentina	-37.77	-58.03			Cropland	30	1	2	FE	CN	3.488	3.275555556	3	6
Oelbermann, Maren et al. 2015	Argentina	-37.77	-58.03			Cropland	30	5	2	FE	CN	7.706030151	5.04192229	3	6
Oelbermann, Maren et al. 2015	Argentina	-37.77	-58.03			Cropland	5	1	2	FE	MA	259.8	277.6	3	6
Oelbermann, Maren et al. 2015	Argentina	-37.77	-58.03			Cropland	5	5	2	FE	MA	380.3	354.3333333	3	6
Oelbermann, Maren et al. 2015	Argentina	-37.77	-58.03			Cropland	5	1	2	FE	MA	341	274.22	3	6
Oelbermann, Maren et al. 2015	Argentina	-37.77	-58.03			Cropland	5	5	2	FE	MA	493.9	349.7	3	6
Oelbermann, Maren et al. 2015	Argentina	-37.77	-58.03			Cropland	15	1	2	FE	MA	182.1	263.5666667	3	6
Oelbermann, Maren et al. 2015	Argentina	-37.77	-58.03			Cropland	15	5	2	FE	MA	303.7	294.7333333	3	6
Oelbermann, Maren et al. 2015	Argentina	-37.77	-58.03			Cropland	15	1	2	FE	MA	277.2	262.12	3	6
Oelbermann, Maren et al. 2015	Argentina	-37.77	-58.03			Cropland	15	5	2	FE	MA	408	286.7	3	6
Oelbermann, Maren et al. 2015	Argentina	-37.77	-58.03			Cropland	30	1	2	FE	MA	178.6	164.7666667	3	6
Oelbermann, Maren et al. 2015	Argentina	-37.77	-58.03			Cropland	30	5	2	FE	MA	197.9	199.9666667	3	6
Oelbermann, Maren et al. 2015	Argentina	-37.77	-58.03			Cropland	30	1	2	FE	MA	130.8	162.14	3	6
Oelbermann, Maren et al. 2015	Argentina	-37.77	-58.03			Cropland	30	5	2	FE	MA	306.7	197.24	3	6
Orwin, K. H. et al. 2005	New Zealand	NA	NA			Container	8.5	0.25	2	SIR	MA	6.57	6.2	3	6
Orwin, K. H. et al. 2005	New Zealand	NA	NA			Container	8.5	0.25	2	SIR	MA	5.62	5.5	3	6
Orwin, K. H. et al. 2005	New Zealand	NA	NA			Container	8.5	0.25	2	SIR	MA	7.06	5.66	3	6
Orwin, K. H. et al. 2005	New Zealand	NA	NA			Container	8.5	0.25	3	SIR	MA	7.04	5.786666667	3	9
Orwin, K. H. et al. 2005	New Zealand	NA	NA			Container	8.5	0.5	2	SIR	MA	7.55	6.76	3	6
Orwin, K. H. et al. 2005	New Zealand	NA	NA			Container	8.5	0.5	2	SIR	MA	6.54	6.31	3	6
Orwin, K. H. et al. 2005	New Zealand	NA	NA			Container	8.5	0.5	2	SIR	MA	7.49	6.53	3	6
Orwin, K. H. et al. 2005	New Zealand	NA	NA			Container	8.5	0.5	3	SIR	MA	6.81	6.533333333	3	9
Orwin, K. H. et al. 2005	New Zealand	NA	NA			Container	8.5	0.92	2	SIR	MA	12.04	11.07	3	6
Orwin, K. H. et al. 2005	New Zealand	NA	NA			Container	8.5	0.92	2	SIR	MA	11.41	10.285	3	6
Orwin, K. H. et al. 2005	New Zealand	NA	NA			Container	8.5	0.92	2	SIR	MA	12.32	12.115	3	6
Orwin, K. H. et al. 2005	New Zealand	NA	NA			Container	8.5	0.92	3	SIR	MA	12.3	11.15666667	3	9
Orwin, K. H. et al. 2005	New Zealand	NA	NA			Container	8.5	1.33	2	SIR	MA	11.58	10.315	3	6
Orwin, K. H. et al. 2005	New Zealand	NA	NA			Container	8.5	1.33	2	SIR	MA	10.26	9.425	3	6
Orwin, K. H. et al. 2005	New Zealand	NA	NA			Container	8.5	1.33	2	SIR	MA	13.51	11.59	3	6
Orwin, K. H. et al. 2005	New Zealand	NA	NA			Container	8.5	1.33	3	SIR	MA	12.59	10.44333333	3	9
Orwin, K. H. et al. 2005	New Zealand	NA	NA			Container	8.5	0.25	2		MetabolicQ	0.28	0.285	3	6
Orwin, K. H. et al. 2005	New Zealand	NA	NA			Container	8.5	0.25	2		MetabolicQ	0.28	0.275	3	6
Orwin, K. H. et al. 2005	New Zealand	NA	NA			Container	8.5	0.25	2		MetabolicQ	0.28	0.29	3	6
Orwin, K. H. et al. 2005	New Zealand	NA	NA			Container	8.5	0.25	3		MetabolicQ	0.27	0.283333333	3	9
Orwin, K. H. et al. 2005	New Zealand	NA	NA			Container	8.5	0.5	2		MetabolicQ	0.24	0.27	3	6
Orwin, K. H. et al. 2005	New Zealand	NA	NA			Container	8.5	0.5	2		MetabolicQ	0.24	0.25	3	6
Orwin, K. H. et al. 2005	New Zealand	NA	NA			Container	8.5	0.5	2		MetabolicQ	0.25	0.25	3	6
Orwin, K. H. et al. 2005	New Zealand	NA	NA			Container	8.5	0.5	3		MetabolicQ	0.26	0.256666667	3	9
Orwin, K. H. et al. 2005	New Zealand	NA	NA			Container	8.5	0.92	2		MetabolicQ	0.25	0.245	3	6
Orwin, K. H. et al. 2005	New Zealand	NA	NA			Container	8.5	0.92	2		MetabolicQ	0.23	0.225	3	6
Orwin, K. H. et al. 2005	New Zealand	NA	NA			Container	8.5	0.92	2		MetabolicQ	0.26	0.22	3	6
Orwin, K. H. et al. 2005	New Zealand	NA	NA			Container	8.5	0.92	3		MetabolicQ	0.22	0.23	3	9
Orwin, K. H. et al. 2005	New Zealand	NA	NA			Container	8.5	1.33	2		MetabolicQ	0.2	0.21	3	6
Orwin, K. H. et al. 2005	New Zealand	NA	NA			Container	8.5	1.33	2		MetabolicQ	0.2	0.2	3	6
Orwin, K. H. et al. 2005	New Zealand	NA	NA			Container	8.5	1.33	2		MetabolicQ	0.18	0.17	3	6
Orwin, K. H. et al. 2005	New Zealand	NA	NA			Container	8.5	1.33	3		MetabolicQ	0.17	0.193333333	3	9
Orwin, K. H. et al. 2005	New Zealand	NA	NA			Container	8.5	0.25	2	infrared gas analyzer	MR	1.86	1.785	3	6
Orwin, K. H. et al. 2005	New Zealand	NA	NA			Container	8.5	0.25	2	infrared gas analyzer	MR	1.56	1.52	3	6
Orwin, K. H. et al. 2005	New Zealand	NA	NA			Container	8.5	0.25	2	infrared gas analyzer	MR	2.01	1.655	3	6
Orwin, K. H. et al. 2005	New Zealand	NA	NA			Container	8.5	0.25	3	infrared gas analyzer	MR	1.94	1.653333333	3	9
Orwin, K. H. et al. 2005	New Zealand	NA	NA			Container	8.5	0.5	2	infrared gas analyzer	MR	1.83	1.835	3	6
Orwin, K. H. et al. 2005	New Zealand	NA	NA			Container	8.5	0.5	2	infrared gas analyzer	MR	1.56	1.585	3	6
Orwin, K. H. et al. 2005	New Zealand	NA	NA			Container	8.5	0.5	2	infrared gas analyzer	MR	1.84	1.66	3	6
Orwin, K. H. et al. 2005	New Zealand	NA	NA			Container	8.5	0.5	3	infrared gas analyzer	MR	1.75	1.693333333	3	9
Orwin, K. H. et al. 2005	New Zealand	NA	NA			Container	8.5	0.92	2	infrared gas analyzer	MR	3.07	2.69	3	6
Orwin, K. H. et al. 2005	New Zealand	NA	NA			Container	8.5	0.92	2	infrared gas analyzer	MR	2.61	2.29	3	6
Orwin, K. H. et al. 2005	New Zealand	NA	NA			Container	8.5	0.92	2	infrared gas analyzer	MR	3.15	2.73	3	6
Orwin, K. H. et al. 2005	New Zealand	NA	NA			Container	8.5	0.92	3	infrared gas analyzer	MR	3.05	2.57	3	9
Orwin, K. H. et al. 2005	New Zealand	NA	NA			Container	8.5	1.33	2	infrared gas analyzer	MR	2.34	2.1	3	6
Orwin, K. H. et al. 2005	New Zealand	NA	NA			Container	8.5	1.33	2	infrared gas analyzer	MR	2.02	1.825	3	6
Orwin, K. H. et al. 2005	New Zealand	NA	NA			Container	8.5	1.33	2	infrared gas analyzer	MR	2.37	1.975	3	6
Orwin, K. H. et al. 2005	New Zealand	NA	NA			Container	8.5	1.33	3	infrared gas analyzer	MR	2.15	1.966666667	3	9
Pan, Honghui 2015	Guangxi, China	22.75	108.28	1.0778	21.1	ForestP	5	31	2	PLFA	BacA	15.2143	16.6964	5	10	Dry season
Pan, Honghui 2015	Guangxi, China	22.75	108.28	1.0778	21.1	ForestP	5	31	2	PLFA	BacA	4.64286	5.26786	5	10	Wet season
Pan, Honghui 2015	Guangxi, China	22.75	108.28	1.0778	21.1	ForestP	5	31	2	PLFA	FB	0.261481632	0.230458362	5	10	Dry season
Pan, Honghui 2015	Guangxi, China	22.75	108.28	1.0778	21.1	ForestP	5	31	2	PLFA	FB	0.294984126	0.235224076	5	10	Wet season
Pan, Honghui 2015	Guangxi, China	22.75	108.28	1.0778	21.1	ForestP	5	31	2	PLFA	FunA	3.97826	3.847825	5	10	Dry season
Pan, Honghui 2015	Guangxi, China	22.75	108.28	1.0778	21.1	ForestP	5	31	2	PLFA	FunA	1.36957	1.2391275	5	10	Wet season
Pan, Honghui 2015	Guangxi, China	22.75	108.28	1.0778	21.1	ForestP	5	31	2	PLFA	GPN	1.223111467	1.075151141	5	10	Dry season
Pan, Honghui 2015	Guangxi, China	22.75	108.28	1.0778	21.1	ForestP	5	31	2	PLFA	GPN	1.384278844	1.322480864	5	10	Wet season
Pan, Honghui 2015	Guangxi, China	22.75	108.28	1.0778	21.1	ForestP	5	31	2	PLFA	MA	26.0345	28.7069	5	10	Dry season
Pan, Honghui 2015	Guangxi, China	22.75	108.28	1.0778	21.1	ForestP	5	31	2	PLFA	MA	9.65517	9.482765	5	10	Wet season
Pan, Honghui 2015	Guangxi, China	22.75	108.28	1.0778	21.1	ForestP	5	31	2		MR	3.84615	4.01442	5	10	Dry season
Pan, Honghui 2015	Guangxi, China	22.75	108.28	1.0778	21.1	ForestP	5	31	2		MR	23.9423	21.562525	5	10	Wet season
Pausch, Johan et al. 2013	USA	NA	NA			Container	20	0.153	2	FE	MA	207	152.85	3	6
Pausch, Johan et al. 2013	USA	NA	NA			Container	20	0.153	2	FE	MA	187.5	138.35	3	6
Pausch, Johan et al. 2013	USA	NA	NA			Container	20	0.153	2	FE	MA	211.5	151.2	3	6
Pausch, Johan et al. 2013	USA	NA	NA			Container	20	0.153	3	FE	MA	172.4	147.4666667	3	9
Pereira, E. L. et al. 2011	Portugal	41.57	-6.5	0.5737	12	ForestP	5	11	2	FE	CN	8.911155645	8.995031467	1	2	April
Pereira, E. L. et al. 2011	Portugal	41.57	-6.5	0.5737	12	ForestP	5	11	2	FE	CN	9.713014461	10.26723131	1	2	June
Pereira, E. L. et al. 2011	Portugal	41.57	-6.5	0.5737	12	ForestP	5	11	2	FE	MA	533.6	407.34	1	2	April
Pereira, E. L. et al. 2011	Portugal	41.57	-6.5	0.5737	12	ForestP	5	11	2	FE	MA	436.6	351.55	1	2	June
Pereira, E. L. et al. 2011	Portugal	41.57	-6.5	0.5737	12	ForestP	5	11	2		MetabolicQ	0.177	0.166	1	2	April
Pereira, E. L. et al. 2011	Portugal	41.57	-6.5	0.5737	12	ForestP	5	11	2		MR	902.6055	580.292625	1	2	April
Porazinska, Dorota L. et al. 2003	USA	39.1	-94.6	0.8542	12.58333326	Grassland	5	1	2	PLFA	BacA	43.1579	44.73685	4	8
Porazinska, Dorota L. et al. 2003	USA	39.1	-94.6	0.8542	12.58333326	Grassland	5	1	2	PLFA	BacA	46.3158	56.3158	4	8
Porazinska, Dorota L. et al. 2003	USA	39.1	-94.6	0.8542	12.58333326	Grassland	5	1	2	PLFA	BacA	52.1053	49.2105	4	8
Porazinska, Dorota L. et al. 2003	USA	39.1	-94.6	0.8542	12.58333326	Grassland	5	1	2	PLFA	BacA	42.6316	56.84215	4	8
Porazinska, Dorota L. et al. 2003	USA	39.1	-94.6	0.8542	12.58333326	Grassland	5	1	2	PLFA	BacA	45.2632	49.73685	4	8
Porazinska, Dorota L. et al. 2003	USA	39.1	-94.6	0.8542	12.58333326	Grassland	5	1	2	PLFA	BacA	54.7368	61.3158	4	8
Porazinska, Dorota L. et al. 2003	USA	39.1	-94.6	0.8542	12.58333326	Grassland	5	1	2	PLFA	FB	0.03414624	0.042353004	4	8
Porazinska, Dorota L. et al. 2003	USA	39.1	-94.6	0.8542	12.58333326	Grassland	5	1	2	PLFA	FB	0.04488641	0.032242994	4	8
Porazinska, Dorota L. et al. 2003	USA	39.1	-94.6	0.8542	12.58333326	Grassland	5	1	2	PLFA	FB	0.052525175	0.035828939	4	8
Porazinska, Dorota L. et al. 2003	USA	39.1	-94.6	0.8542	12.58333326	Grassland	5	1	2	PLFA	FB	0.037654228	0.032870326	4	8
Porazinska, Dorota L. et al. 2003	USA	39.1	-94.6	0.8542	12.58333326	Grassland	5	1	2	PLFA	FB	0.032558016	0.036507941	4	8
Porazinska, Dorota L. et al. 2003	USA	39.1	-94.6	0.8542	12.58333326	Grassland	5	1	2	PLFA	FB	0.037980847	0.028326141	4	8
Porazinska, Dorota L. et al. 2003	USA	39.1	-94.6	0.8542	12.58333326	Grassland	5	1	2	PLFA	FunA	1.47368	1.89474	4	8
Porazinska, Dorota L. et al. 2003	USA	39.1	-94.6	0.8542	12.58333326	Grassland	5	1	2	PLFA	FunA	2.07895	1.81579	4	8
Porazinska, Dorota L. et al. 2003	USA	39.1	-94.6	0.8542	12.58333326	Grassland	5	1	2	PLFA	FunA	2.73684	1.76316	4	8
Porazinska, Dorota L. et al. 2003	USA	39.1	-94.6	0.8542	12.58333326	Grassland	5	1	2	PLFA	FunA	1.60526	1.86842	4	8
Porazinska, Dorota L. et al. 2003	USA	39.1	-94.6	0.8542	12.58333326	Grassland	5	1	2	PLFA	FunA	1.47368	1.81579	4	8
Porazinska, Dorota L. et al. 2003	USA	39.1	-94.6	0.8542	12.58333326	Grassland	5	1	2	PLFA	FunA	2.07895	1.73684	4	8
Porazinska, Dorota L. et al. 2003	USA	39.1	-94.6	0.8542	12.58333326	Grassland	5	1	2	PLFA	GPN	13.39523077	11.24083465	4	8
Porazinska, Dorota L. et al. 2003	USA	39.1	-94.6	0.8542	12.58333326	Grassland	5	1	2	PLFA	GPN	17.0007907	12.17310067	4	8
Porazinska, Dorota L. et al. 2003	USA	39.1	-94.6	0.8542	12.58333326	Grassland	5	1	2	PLFA	GPN	5.764283582	13.05214876	4	8
Porazinska, Dorota L. et al. 2003	USA	39.1	-94.6	0.8542	12.58333326	Grassland	5	1	2	PLFA	GPN	13.93383673	11.3793125	4	8
Porazinska, Dorota L. et al. 2003	USA	39.1	-94.6	0.8542	12.58333326	Grassland	5	1	2	PLFA	GPN	12.0972459	12.01672727	4	8
Porazinska, Dorota L. et al. 2003	USA	39.1	-94.6	0.8542	12.58333326	Grassland	5	1	2	PLFA	GPN	12.59371014	12.80788312	4	8
Porazinska, Dorota L. et al. 2003	USA	39.1	-94.6	0.8542	12.58333326	Grassland	5	1	2	PLFA	MA	83.871	85.80645	4	8
Porazinska, Dorota L. et al. 2003	USA	39.1	-94.6	0.8542	12.58333326	Grassland	5	1	2	PLFA	MA	90.9677	104.8385	4	8
Porazinska, Dorota L. et al. 2003	USA	39.1	-94.6	0.8542	12.58333326	Grassland	5	1	2	PLFA	MA	98.7097	92.258	4	8
Porazinska, Dorota L. et al. 2003	USA	39.1	-94.6	0.8542	12.58333326	Grassland	5	1	2	PLFA	MA	83.871	106.77395	4	8
Porazinska, Dorota L. et al. 2003	USA	39.1	-94.6	0.8542	12.58333326	Grassland	5	1	2	PLFA	MA	88.3871	94.19345	4	8
Porazinska, Dorota L. et al. 2003	USA	39.1	-94.6	0.8542	12.58333326	Grassland	5	1	2	PLFA	MA	103.226	113.2255	4	8
Qu, Jiahui 2017	Inner Mongolia, China	40.51	112.48	NA		Cropland	15	0.301369863	2	FE	CN	21.55029056	17.67861972	5	10
Qu, Jiahui 2017	Inner Mongolia, China	40.51	112.48	NA		Cropland	15	0.219178082	2	FE	CN	140.476	130.9526667	5	10
Qu, Jiahui 2017	Inner Mongolia, China	40.51	112.48	NA		Cropland	15	0.301369863	2	FE	CN	18.86642281	19.02337086	5	10
Qu, Jiahui 2017	Inner Mongolia, China	40.51	112.48	NA		Cropland	15	0.219178082	2	FE	CN	160.714	138.0955	5	10
Qu, Jiahui 2017	Inner Mongolia, China	40.51	112.48	NA		Cropland	15	0.301369863	2	FE	CN	19.70040903	20.42415339	5	10
Qu, Jiahui 2017	Inner Mongolia, China	40.51	112.48	NA		Cropland	15	0.219178082	2	FE	CN	180.952	145.2383333	5	10
Qu, Jiahui 2017	Inner Mongolia, China	40.51	112.48	NA		Cropland	15	0.301369863	2	FE	CN	16.41576024	21.14666232	5	10
Qu, Jiahui 2017	Inner Mongolia, China	40.51	112.48	NA		Cropland	15	0.219178082	2	FE	CN	170.238	148.80975	5	10
Qu, Jiahui 2017	Inner Mongolia, China	40.51	112.48	NA		Cropland	15	0.301369863	2	FE	CN	15.52660301	21.58751524	5	10
Qu, Jiahui 2017	Inner Mongolia, China	40.51	112.48	NA		Cropland	15	0.219178082	2	FE	CN	135.714	150.9526	5	10
Qu, Jiahui 2017	Inner Mongolia, China	40.51	112.48	NA		Cropland	15	0.301369863	2	FE	CN	20.55285123	16.64093781	5	10
Qu, Jiahui 2017	Inner Mongolia, China	40.51	112.48	NA		Cropland	15	0.219178082	2	FE	CN	158.333	125.2384	5	10
Qu, Jiahui 2017	Inner Mongolia, China	40.51	112.48	NA		Cropland	15	0.301369863	2	FE	CN	17.50635826	17.02621574	5	10
Qu, Jiahui 2017	Inner Mongolia, China	40.51	112.48	NA		Cropland	15	0.219178082	2	FE	CN	145.238	127.38125	5	10
Qu, Jiahui 2017	Inner Mongolia, China	40.51	112.48	NA		Cropland	15	0.301369863	2	FE	MA	140.476	130.9526667	5	10
Qu, Jiahui 2017	Inner Mongolia, China	40.51	112.48	NA		Cropland	15	0.219178082	2	FE	MA	138.095	129.762	5	10
Qu, Jiahui 2017	Inner Mongolia, China	40.51	112.48	NA		Cropland	15	0.301369863	2	FE	MA	160.714	138.0955	5	10
Qu, Jiahui 2017	Inner Mongolia, China	40.51	112.48	NA		Cropland	15	0.219178082	2	FE	MA	191.667	142.262	5	10
Qu, Jiahui 2017	Inner Mongolia, China	40.51	112.48	NA		Cropland	15	0.301369863	2	FE	MA	180.952	145.2383333	5	10
Qu, Jiahui 2017	Inner Mongolia, China	40.51	112.48	NA		Cropland	15	0.219178082	2	FE	MA	165.476	154.762	5	10
Qu, Jiahui 2017	Inner Mongolia, China	40.51	112.48	NA		Cropland	15	0.301369863	2	FE	MA	170.238	148.80975	5	10
Qu, Jiahui 2017	Inner Mongolia, China	40.51	112.48	NA		Cropland	15	0.219178082	2	FE	MA	192.857	161.012	5	10
Qu, Jiahui 2017	Inner Mongolia, China	40.51	112.48	NA		Cropland	15	0.301369863	2	FE	MA	135.714	150.9526	5	10
Qu, Jiahui 2017	Inner Mongolia, China	40.51	112.48	NA		Cropland	15	0.219178082	2	FE	MA	151.19	164.762	5	10
Qu, Jiahui 2017	Inner Mongolia, China	40.51	112.48	NA		Cropland	15	0.301369863	2	FE	MA	158.333	125.2384	5	10
Qu, Jiahui 2017	Inner Mongolia, China	40.51	112.48	NA		Cropland	15	0.219178082	2	FE	MA	154.762	119.762	5	10
Qu, Jiahui 2017	Inner Mongolia, China	40.51	112.48	NA		Cropland	15	0.301369863	2	FE	MA	145.238	127.38125	5	10
Qu, Jiahui 2017	Inner Mongolia, China	40.51	112.48	NA		Cropland	15	0.219178082	2	FE	MA	182.143	123.512	5	10
Rachid, C.T.C.C. et al. 2013	Brazil	-22.76	-43.68	0.8994	23.35833343	ForestP	5	2	2	PCR	BacA	14.0909	14.136	4	8
Rachid, C.T.C.C. et al. 2013	Brazil	-22.76	-43.68	0.8994	23.35833343	ForestP	5	2	2	PCR	FB	0.175729726	0.197085456	4	8
Rachid, C.T.C.C. et al. 2013	Brazil	-22.76	-43.68	0.8994	23.35833343	ForestP	5	2	2	PCR	FunA	2.47619	2.786	4	8
Rivest, D. et al. 2015	Canada	45.47	-73.75	1.1397	6.1	ForestP	10	4	2	SIR	MA	0.25	0.26	4	8
Rivest, D. et al. 2015	Canada	45.47	-73.75	1.1397	6.1	ForestP	10	4	2	SIR	MA	0.29	0.28	4	8
Rivest, D. et al. 2015	Canada	45.47	-73.75	1.1397	6.1	ForestP	10	4	2		MetabolicQ	2.84	2.29	4	8
Rivest, D. et al. 2015	Canada	45.47	-73.75	1.1397	6.1	ForestP	10	4	2		MetabolicQ	2.57	2.65	4	8
Rivest, D. et al. 2015	Canada	45.47	-73.75	1.1397	6.1	ForestP	10	4	2	gas chromatograph	MR	0.71	0.615	4	8
Rivest, D. et al. 2015	Canada	45.47	-73.75	1.1397	6.1	ForestP	10	4	2	gas chromatograph	MR	0.73	0.745	4	8
Salamon, J. A. et al. 2009	Germany	51.78	9.62	1.357	6.5	ForestN	0	105	2	SIR	MA	893.939	888.889	5	10
Salamon, J. A. et al. 2009	Germany	51.78	9.62	1.357	6.5	ForestN	0	105	2	SIR	MA	848.485	830.808	5	10
Salamon, J. A. et al. 2009	Germany	51.78	9.62	1.357	6.5	ForestN	0	105	2	SIR	MA	631.313	967.174	5	10
Salamon, J. A. et al. 2009	Germany	51.78	9.62	1.357	6.5	ForestN	0	105	2	SIR	MA	5640	5570	5	10
Salamon, J. A. et al. 2009	Germany	51.78	9.62	1.357	6.5	ForestN	0	105	2	SIR	MA	4340	2840	5	10
Salamon, J. A. et al. 2009	Germany	51.78	9.62	1.357	6.5	ForestN	0	105	2	SIR	MA	3900	4670	5	10
Salamon, J. A. et al. 2009	Germany	51.78	9.62	1.357	6.5	ForestN	3	105	2	SIR	MA	264	212.5	5	10
Salamon, J. A. et al. 2009	Germany	51.78	9.62	1.357	6.5	ForestN	3	105	2	SIR	MA	218	234	5	10
Salamon, J. A. et al. 2009	Germany	51.78	9.62	1.357	6.5	ForestN	3	105	2	SIR	MA	177	178	5	10
Sanaullah, Muhammad et al. 2011	France	NA	NA			Container	NA	0.191780822	3	FE	MA	202.19	221.411	3	6	Drought
Sanaullah, Muhammad et al. 2011	France	NA	NA			Container	NA	0.191780822	3	FE	MA	167.883	209.25	3	6
Scalise, Antonella et al. 2015	Italy	39.63	16.22			Cropland	15	0.42	2	FE	MA	125	118.838	3	6
Scalise, Antonella et al. 2015	Italy	39.63	16.22			Cropland	15	0.42	2	FE	MA	125	106.51425	3	6
Scalise, Antonella et al. 2015	Italy	39.63	16.22			Cropland	15	0.5	2	FE	MA	151.408	154.0495	3	6
Scalise, Antonella et al. 2015	Italy	39.63	16.22			Cropland	15	0.5	2	FE	MA	130.282	132.9225	3	6
Scalise, Antonella et al. 2015	Italy	39.63	16.22			Cropland	15	0.75	2	FE	MA	193.662	191.021	3	6
Scalise, Antonella et al. 2015	Italy	39.63	16.22			Cropland	15	0.75	2	FE	MA	241.197	182.2185	3	6
Scalise, Antonella et al. 2015	Italy	39.63	16.22			Cropland	15	0.42	2	FE	MA	114.437	120.305	3	6
Scalise, Antonella et al. 2015	Italy	39.63	16.22			Cropland	15	0.42	2	FE	MA	140.845	109.1551667	3	6
Scalise, Antonella et al. 2015	Italy	39.63	16.22			Cropland	15	0.5	2	FE	MA	135.563	161.972	3	6
Scalise, Antonella et al. 2015	Italy	39.63	16.22			Cropland	15	0.5	2	FE	MA	230.634	135.5633333	3	6
Scalise, Antonella et al. 2015	Italy	39.63	16.22			Cropland	15	0.75	2	FE	MA	244.718	184.859	3	6
Scalise, Antonella et al. 2015	Italy	39.63	16.22			Cropland	15	0.75	2	FE	MA	112.676	176.6433333	3	6
Scalise, Antonella et al. 2015	Italy	39.63	16.22			Cropland	15	0.42	2		MetabolicQ	1.803176	1.970135815	3	6
Scalise, Antonella et al. 2015	Italy	39.63	16.22			Cropland	15	0.42	2		MetabolicQ	1.980952	2.384361717	3	6
Scalise, Antonella et al. 2015	Italy	39.63	16.22			Cropland	15	0.5	2		MetabolicQ	1.058841012	1.123119517	3	6
Scalise, Antonella et al. 2015	Italy	39.63	16.22			Cropland	15	0.5	2		MetabolicQ	1.376744293	1.313569937	3	6
Scalise, Antonella et al. 2015	Italy	39.63	16.22			Cropland	15	0.75	2		MetabolicQ	0.991743347	0.98468493	3	6
Scalise, Antonella et al. 2015	Italy	39.63	16.22			Cropland	15	0.75	2		MetabolicQ	1.000302657	1.219538631	3	6
Scalise, Antonella et al. 2015	Italy	39.63	16.22			Cropland	15	0.42	2		MetabolicQ	1.928004055	1.855952232	3	6
Scalise, Antonella et al. 2015	Italy	39.63	16.22			Cropland	15	0.42	2		MetabolicQ	1.622854911	2.287895976	3	6
Scalise, Antonella et al. 2015	Italy	39.63	16.22			Cropland	15	0.5	2		MetabolicQ	1.358239343	1.097584768	3	6
Scalise, Antonella et al. 2015	Italy	39.63	16.22			Cropland	15	0.5	2		MetabolicQ	0.770823036	1.327010746	3	6
Scalise, Antonella et al. 2015	Italy	39.63	16.22			Cropland	15	0.75	2		MetabolicQ	0.804293105	0.978868579	3	6
Scalise, Antonella et al. 2015	Italy	39.63	16.22			Cropland	15	0.75	2		MetabolicQ	1.986314743	1.281991961	3	6
Scalise, Antonella et al. 2015	Italy	39.63	16.22			Cropland	15	0.42	2	NaOH-trap method	MR	225.397	234.127	3	6
Scalise, Antonella et al. 2015	Italy	39.63	16.22			Cropland	15	0.42	2	NaOH-trap method	MR	247.619	253.9685	3	6
Scalise, Antonella et al. 2015	Italy	39.63	16.22			Cropland	15	0.5	2	NaOH-trap method	MR	160.317	173.016	3	6
Scalise, Antonella et al. 2015	Italy	39.63	16.22			Cropland	15	0.5	2	NaOH-trap method	MR	179.365	174.603	3	6
Scalise, Antonella et al. 2015	Italy	39.63	16.22			Cropland	15	0.75	2	NaOH-trap method	MR	192.063	188.0955	3	6
Scalise, Antonella et al. 2015	Italy	39.63	16.22			Cropland	15	0.75	2	NaOH-trap method	MR	241.27	222.2225	3	6
Scalise, Antonella et al. 2015	Italy	39.63	16.22			Cropland	15	0.42	2	NaOH-trap method	MR	220.635	223.2803333	3	6
Scalise, Antonella et al. 2015	Italy	39.63	16.22			Cropland	15	0.42	2	NaOH-trap method	MR	228.571	249.7356667	3	6
Scalise, Antonella et al. 2015	Italy	39.63	16.22			Cropland	15	0.5	2	NaOH-trap method	MR	184.127	177.778	3	6
Scalise, Antonella et al. 2015	Italy	39.63	16.22			Cropland	15	0.5	2	NaOH-trap method	MR	177.778	179.894	3	6
Scalise, Antonella et al. 2015	Italy	39.63	16.22			Cropland	15	0.75	2	NaOH-trap method	MR	196.825	180.9526667	3	6
Scalise, Antonella et al. 2015	Italy	39.63	16.22			Cropland	15	0.75	2	NaOH-trap method	MR	223.81	226.4553333	3	6
Scalise, Antonella et al. 2017	UK	NA	NA			Container	NA	0.17	2	FE	CN	8.102994166	7.116660845	3	6
Scalise, Antonella et al. 2017	UK	NA	NA			Container	NA	0.17	2	FE	CN	8.138502516	8.973945309	3	6
Scalise, Antonella et al. 2017	UK	NA	NA			Container	NA	0.266	2	FE	CN	14.67298944	7.397088679	3	6
Scalise, Antonella et al. 2017	UK	NA	NA			Container	NA	0.266	2	FE	CN	12.83436107	8.84283325	3	6
Scalise, Antonella et al. 2017	UK	NA	NA			Container	NA	0.17	2	FE	MA	138.75	101.875	3	6
Scalise, Antonella et al. 2017	UK	NA	NA			Container	NA	0.17	2	FE	MA	123.75	111.25	3	6
Scalise, Antonella et al. 2017	UK	NA	NA			Container	NA	0.266	2	FE	MA	251.25	171.25	3	6
Scalise, Antonella et al. 2017	UK	NA	NA			Container	NA	0.266	2	FE	MA	216.25	195.63	3	6
Scalise, Antonella et al. 2017	UK	NA	NA			Container	NA	0.17	2		MetabolicQ	1	1.451	3	6
Scalise, Antonella et al. 2017	UK	NA	NA			Container	NA	0.17	2		MetabolicQ	1.42623	1.361	3	6
Scalise, Antonella et al. 2017	UK	NA	NA			Container	NA	0.266	2		MetabolicQ	0.52459	0.844	3	6
Scalise, Antonella et al. 2017	UK	NA	NA			Container	NA	0.266	2		MetabolicQ	0.311475	0.836	3	6
Scalise, Antonella et al. 2017	UK	NA	NA			Container	NA	0.17	2		MR	138.75	147.820625	3	6
Scalise, Antonella et al. 2017	UK	NA	NA			Container	NA	0.17	2		MR	176.4959625	151.41125	3	6
Scalise, Antonella et al. 2017	UK	NA	NA			Container	NA	0.266	2		MR	131.8032375	144.535	3	6
Scalise, Antonella et al. 2017	UK	NA	NA			Container	NA	0.266	2		MR	67.35646875	163.54668	3	6
Scheu, S. et al. 2003	Germany	51.78	9.62	1.357	6.5	ForestN	0	30	2	SIR	MA	3.22222	2.667	6	12
Scheu, S. et al. 2003	Germany	51.78	9.62	1.357	6.5	ForestN	0	120	2	SIR	MA	2.16667	3.278	6	12
Scheu, S. et al. 2003	Germany	51.78	9.62	1.357	6.5	ForestN	1	30	2	SIR	MA	1.333336	1.667	6	12
Scheu, S. et al. 2003	Germany	51.78	9.62	1.357	6.5	ForestN	1	120	2	SIR	MA	0.888887	0.833	6	12
Scheu, S. et al. 2003	Germany	51.78	9.62	1.357	6.5	ForestN	1.5	30	2	SIR	MA	0.444444	0.667	6	12
Scheu, S. et al. 2003	Germany	51.78	9.62	1.357	6.5	ForestN	1.5	120	2	SIR	MA	0.333333	0.528	6	12
Sharma, R. C. et al. 2015	India	24.18	86.3			Cropland	10	1	2	FE	MA	105.57	95.115	3	6
Sharma, R. C. et al. 2015	India	24.18	86.3			Cropland	10	1	2	FE	MA	104.04	96.115	3	6
Sharma, R. C. et al. 2015	India	24.18	86.3			Cropland	10	1	2	FE	MA	101.36	94.175	3	6
Sharma, R. C. et al. 2015	India	24.18	86.3			Cropland	10	1	2	FE	MA	111	97.74	3	6
Sharma, R. C. et al. 2015	India	24.18	86.3			Cropland	10	1	2	FE	MA	98.23	89.9487	3	6
Sharma, R. C. et al. 2015	India	24.18	86.3			Cropland	10	1	2	FE	MA	93.08	90.6087	3	6
Sharma, R. C. et al. 2015	India	24.18	86.3			Cropland	10	1	2	FE	MA	91	89.3283	3	6
Sharma, R. C. et al. 2015	India	24.18	86.3			Cropland	10	1	2	FE	MA	94.27	91.6812	3	6
Sharma, R. C. et al. 2015	India	24.18	86.3			Cropland	10	1	2		MetabolicQ	0.057876291	0.059506913	3	6
Sharma, R. C. et al. 2015	India	24.18	86.3			Cropland	10	1	2		MetabolicQ	0.056997309	0.059564064	3	6
Sharma, R. C. et al. 2015	India	24.18	86.3			Cropland	10	1	2		MetabolicQ	0.05968824	0.059676135	3	6
Sharma, R. C. et al. 2015	India	24.18	86.3			Cropland	10	1	2		MetabolicQ	0.056756757	0.059954983	3	6
Sharma, R. C. et al. 2015	India	24.18	86.3			Cropland	10	1	2		MetabolicQ	0.058230683	0.060738325	3	6
Sharma, R. C. et al. 2015	India	24.18	86.3			Cropland	10	1	2		MetabolicQ	0.058981521	0.060774149	3	6
Sharma, R. C. et al. 2015	India	24.18	86.3			Cropland	10	1	2		MetabolicQ	0.05989011	0.060861638	3	6
Sharma, R. C. et al. 2015	India	24.18	86.3			Cropland	10	1	2		MetabolicQ	0.059615997	0.061044867	3	6
Sharma, R. C. et al. 2015	India	24.18	86.3			Cropland	10	1	2	NaOH-trap method	MR	6.11	5.66	3	6
Sharma, R. C. et al. 2015	India	24.18	86.3			Cropland	10	1	2	NaOH-trap method	MR	5.93	5.725	3	6
Sharma, R. C. et al. 2015	India	24.18	86.3			Cropland	10	1	2	NaOH-trap method	MR	6.05	5.62	3	6
Sharma, R. C. et al. 2015	India	24.18	86.3			Cropland	10	1	2	NaOH-trap method	MR	6.3	5.86	3	6
Sharma, R. C. et al. 2015	India	24.18	86.3			Cropland	10	1	2	NaOH-trap method	MR	5.72	5.463333333	3	6
Sharma, R. C. et al. 2015	India	24.18	86.3			Cropland	10	1	2	NaOH-trap method	MR	5.49	5.506666667	3	6
Sharma, R. C. et al. 2015	India	24.18	86.3			Cropland	10	1	2	NaOH-trap method	MR	5.45	5.436666667	3	6
Sharma, R. C. et al. 2015	India	24.18	86.3			Cropland	10	1	2	NaOH-trap method	MR	5.62	5.596666667	3	6
Song, Y. N. et al. 2007	Gansu, China	38.62	102.67			Cropland	NA	1	2	FE	CN	2.281609195	1.97173913	3	6	rhizosphere soil
Song, Y. N. et al. 2007	Gansu, China	38.62	102.67			Cropland	NA	1	2	FE	CN	2.05	2.302564103	3	6	rhizosphere soil
Song, Y. N. et al. 2007	Gansu, China	38.62	102.67			Cropland	NA	2	2	FE	CN	2.563106796	2.434782609	3	6	rhizosphere soil
Song, Y. N. et al. 2007	Gansu, China	38.62	102.67			Cropland	NA	2	2	FE	CN	2.344339623	2.560606061	3	6	rhizosphere soil
Song, Y. N. et al. 2007	Gansu, China	38.62	102.67			Cropland	NA	1	2	FE	CN	2.46875	1.933908046	3	6	rhizosphere soil
Song, Y. N. et al. 2007	Gansu, China	38.62	102.67			Cropland	NA	2	2	FE	CN	2.614583333	1.642570281	3	6	rhizosphere soil
Song, Y. N. et al. 2007	Gansu, China	38.62	102.67			Cropland	NA	1	2	FE	MA	198.5	181.4	3	6	rhizosphere soil
Song, Y. N. et al. 2007	Gansu, China	38.62	102.67			Cropland	NA	1	2	FE	MA	164	179.6	3	6	rhizosphere soil
Song, Y. N. et al. 2007	Gansu, China	38.62	102.67			Cropland	NA	2	2	FE	MA	264	252	3	6	rhizosphere soil
Song, Y. N. et al. 2007	Gansu, China	38.62	102.67			Cropland	NA	2	2	FE	MA	248.5	253.5	3	6	rhizosphere soil
Song, Y. N. et al. 2007	Gansu, China	38.62	102.67			Cropland	NA	1	2	FE	MA	197.5	168.25	3	6	rhizosphere soil
Song, Y. N. et al. 2007	Gansu, China	38.62	102.67			Cropland	NA	2	2	FE	MA	251	204.5	3	6	rhizosphere soil
S�rensen, Louise I. et al. 2008	Finland (lab)					Container	4.5	0.442	2	PLFA	BacA	250.833	242.917	5	10
S�rensen, Louise I. et al. 2008	Finland (lab)					Container	4.5	0.442	2	PLFA	FB	0.053703674	0.065172054	5	10
S�rensen, Louise I. et al. 2008	Finland (lab)					Container	4.5	0.442	2	PLFA	FunA	13.5345	16.379	5	10
Souza, M. F. P. et al. 2013	Brazil	-20.37	-51.37			Cropland	10	0.5	2	FE	MA	385.89	412.555	3	6
Souza, M. F. P. et al. 2013	Brazil	-20.37	-51.37			Cropland	10	0.5	2	FE	MA	228.61	424.585	3	6
Souza, M. F. P. et al. 2013	Brazil	-20.37	-51.37			Cropland	10	0.5	2	FE	MA	330.44	393.695	3	6
Souza, M. F. P. et al. 2013	Brazil	-20.37	-51.37			Cropland	10	0.5	2		MetabolicQ	0.03	0.0285	3	6
Souza, M. F. P. et al. 2013	Brazil	-20.37	-51.37			Cropland	10	0.5	2		MetabolicQ	0.056	0.029	3	6
Souza, M. F. P. et al. 2013	Brazil	-20.37	-51.37			Cropland	10	0.5	2		MetabolicQ	0.04	0.031	3	6
Souza, M. F. P. et al. 2013	Brazil	-20.37	-51.37			Cropland	10	0.5	2		MR	10.97	10.79	3	6
Souza, M. F. P. et al. 2013	Brazil	-20.37	-51.37			Cropland	10	0.5	2		MR	11.4	11.43	3	6
Souza, M. F. P. et al. 2013	Brazil	-20.37	-51.37			Cropland	10	0.5	2		MR	11.13	11.075	3	6
Spehn, E. et al. 2000	Switzerland	47.45	7.68	1.1748	9.083333353	Grassland	5	2.25	2	SIR	MA	1272.11	1197.28	14	20
Spehn, E. et al. 2000	Switzerland	47.45	7.68	1.1748	9.083333353	Grassland	5	2.25	4	SIR	MA	1248.3	1197.28	16	20
Spehn, E. et al. 2000	Switzerland	47.45	7.68	1.1748	9.083333353	Grassland	5	2.25	8	SIR	MA	1336.73	1197.28	10	20
Spehn, E. et al. 2000	Switzerland	47.45	7.68	1.1748	9.083333353	Grassland	5	2.6	2	SIR	MA	1078.23	1034.01	14	20
Spehn, E. et al. 2000	Switzerland	47.45	7.68	1.1748	9.083333353	Grassland	5	2.6	4	SIR	MA	1074.83	1034.01	16	20
Spehn, E. et al. 2000	Switzerland	47.45	7.68	1.1748	9.083333353	Grassland	5	2.6	8	SIR	MA	1051.02	1034.01	10	20
Spehn, E. et al. 2000	Switzerland	47.45	7.68	1.1748	9.083333353	Grassland	5	2.25	2		MetabolicQ	0.656818	0.629545	14	20
Spehn, E. et al. 2000	Switzerland	47.45	7.68	1.1748	9.083333353	Grassland	5	2.25	4		MetabolicQ	0.638636	0.629545	16	20
Spehn, E. et al. 2000	Switzerland	47.45	7.68	1.1748	9.083333353	Grassland	5	2.25	8		MetabolicQ	0.615909	0.629545	10	20
Spehn, E. et al. 2000	Switzerland	47.45	7.68	1.1748	9.083333353	Grassland	5	2.6	2		MetabolicQ	0.606818	0.586364	14	20
Spehn, E. et al. 2000	Switzerland	47.45	7.68	1.1748	9.083333353	Grassland	5	2.6	4		MetabolicQ	0.654545	0.586364	16	20
Spehn, E. et al. 2000	Switzerland	47.45	7.68	1.1748	9.083333353	Grassland	5	2.6	8		MetabolicQ	0.6	0.586364	10	20
Spehn, E. et al. 2000	Switzerland	47.45	7.68	1.1748	9.083333353	Grassland	5	2.25	2	SIR	MR	0.656613	0.606757	14	20
Spehn, E. et al. 2000	Switzerland	47.45	7.68	1.1748	9.083333353	Grassland	5	2.25	4	SIR	MR	0.701044	0.606757	16	20
Spehn, E. et al. 2000	Switzerland	47.45	7.68	1.1748	9.083333353	Grassland	5	2.25	8	SIR	MR	0.634705	0.606757	10	20
Spehn, E. et al. 2000	Switzerland	47.45	7.68	1.1748	9.083333353	Grassland	5	2.6	2	SIR	MR	0.840315	0.760811	14	20
Spehn, E. et al. 2000	Switzerland	47.45	7.68	1.1748	9.083333353	Grassland	5	2.6	4	SIR	MR	0.798362	0.760811	16	20
Spehn, E. et al. 2000	Switzerland	47.45	7.68	1.1748	9.083333353	Grassland	5	2.6	8	SIR	MR	0.804955	0.760811	10	20
Spohn, Marie et al. 2015	Germany	51.74	9.54	1.4206	6.5	ForestN	0	130	2	SIR	MA	1608.7	1054.3455	11	11
Spohn, Marie et al. 2015	Germany	51.74	9.54	1.4206	6.5	ForestN	1	130	2	SIR	MA	1130.43	739.1305	11	11
Spohn, Marie et al. 2015	Germany	51.74	9.54	1.4206	6.5	ForestN	2	130	2	SIR	MA	891.304	619.565	11	11
Spohn, Marie et al. 2015	Germany	51.74	9.54	1.4206	6.5	ForestN	3	130	2	SIR	MA	673.913	586.9565	11	11
Spohn, Marie et al. 2015	Germany	51.74	9.54	1.4206	6.5	ForestN	4	130	2	SIR	MA	608.696	597.826	11	11
Spohn, Marie et al. 2015	Germany	51.74	9.54	1.4206	6.5	ForestN	5	130	2	SIR	MA	565.217	565.2175	11	11
Spohn, Marie et al. 2015	Germany	51.74	9.54	1.4206	6.5	ForestN	0	130	2		MetabolicQ	3.77108	2.62048	11	11
Spohn, Marie et al. 2015	Germany	51.74	9.54	1.4206	6.5	ForestN	1	130	2		MetabolicQ	2.93976	2.433735	11	11
Spohn, Marie et al. 2015	Germany	51.74	9.54	1.4206	6.5	ForestN	2	130	2		MetabolicQ	3.10843	2.39759	11	11
Spohn, Marie et al. 2015	Germany	51.74	9.54	1.4206	6.5	ForestN	3	130	2		MetabolicQ	2.13253	1.873495	11	11
Spohn, Marie et al. 2015	Germany	51.74	9.54	1.4206	6.5	ForestN	4	130	2		MetabolicQ	2.09639	1.44578	11	11
Spohn, Marie et al. 2015	Germany	51.74	9.54	1.4206	6.5	ForestN	5	130	2		MetabolicQ	2.01205	1.53012	11	11
Steinauer, Katja et al. 2015	Minnesota, USA	45	-93	0.8527	1.750000139	Grassland	10	17	4	SIR	MA	224	161.333	19	27
Steinauer, Katja et al. 2015	Minnesota, USA	45	-93	0.8527	1.750000139	Grassland	10	17	16	SIR	MA	360	161.333	20	27
Steinauer, Katja et al. 2015	Minnesota, USA	45	-93	0.8527	1.750000139	Grassland	10	18	4	SIR	MA	117.333	84	19	27
Steinauer, Katja et al. 2015	Minnesota, USA	45	-93	0.8527	1.750000139	Grassland	10	18	16	SIR	MA	172	84	20	27
Steinauer, Katja et al. 2016	Germany	NA	NA			Container	4.7	0.17	2	SIR	MA	376.712	356.164	3	6
Steinauer, Katja et al. 2016	Germany	NA	NA			Container	4.7	0.17	3	SIR	MA	486.301	356.164	3	6
Strecker, Tanja et al. 2016	Germany	50.92	11.58	0.761	9.3	Grassland	2.5	9	2	SIR	MA	699.9158125	621.0981538	16	13
Strecker, Tanja et al. 2016	Germany	50.92	11.58	0.761	9.3	Grassland	2.5	9	4	SIR	MA	765.3904375	621.0981538	16	13
Strecker, Tanja et al. 2016	Germany	50.92	11.58	0.761	9.3	Grassland	2.5	9	8	SIR	MA	799.6650625	621.0981538	16	13
Strecker, Tanja et al. 2016	Germany	50.92	11.58	0.761	9.3	Grassland	2.5	9	16	SIR	MA	851.8373571	621.0981538	14	13
Strecker, Tanja et al. 2016	Germany	50.92	11.58	0.761	9.3	Grassland	2.5	9	2	SIR	MetabolicQ	0.002883472	0.002880506	16	13
Strecker, Tanja et al. 2016	Germany	50.92	11.58	0.761	9.3	Grassland	2.5	9	4	SIR	MetabolicQ	0.002618108	0.002880506	16	13
Strecker, Tanja et al. 2016	Germany	50.92	11.58	0.761	9.3	Grassland	2.5	9	8	SIR	MetabolicQ	0.002720335	0.002880506	16	13
Strecker, Tanja et al. 2016	Germany	50.92	11.58	0.761	9.3	Grassland	2.5	9	16	SIR	MetabolicQ	0.002930137	0.002880506	14	13
Strecker, Tanja et al. 2016	Germany	50.92	11.58	0.761	9.3	Grassland	2.5	9	2	SIR	MR	2.0181875	1.789076923	16	13
Strecker, Tanja et al. 2016	Germany	50.92	11.58	0.761	9.3	Grassland	2.5	9	4	SIR	MR	2.003875	1.789076923	16	13
Strecker, Tanja et al. 2016	Germany	50.92	11.58	0.761	9.3	Grassland	2.5	9	8	SIR	MR	2.175357143	1.789076923	16	13
Strecker, Tanja et al. 2016	Germany	50.92	11.58	0.761	9.3	Grassland	2.5	9	16	SIR	MR	2.496	1.789076923	14	13
Su, Xiaolin et al. 2018	Jiangxi, China	29.1	117.92	1.5219	16.7	ForestP	5	6	2	PLFA	BacA	50.5063	45.9494	16	32
Su, Xiaolin et al. 2018	Jiangxi, China	29.1	117.92	1.5219	16.7	ForestP	5	6	4	PLFA	BacA	53.7342	45.9494	8	32
Su, Xiaolin et al. 2018	Jiangxi, China	29.1	117.92	1.5219	16.7	ForestP	5	6	8	PLFA	BacA	45.1899	45.9494	4	32
Su, Xiaolin et al. 2018	Jiangxi, China	29.1	117.92	1.5219	16.7	ForestP	5	6	2	PLFA	FB	0.032854713	0.041009676	16	32
Su, Xiaolin et al. 2018	Jiangxi, China	29.1	117.92	1.5219	16.7	ForestP	5	6	4	PLFA	FB	0.00061143	0.000892496	8	32
Su, Xiaolin et al. 2018	Jiangxi, China	29.1	117.92	1.5219	16.7	ForestP	5	6	8	PLFA	FB	1.35E-05	1.94E-05	4	32
Su, Xiaolin et al. 2018	Jiangxi, China	29.1	117.92	1.5219	16.7	ForestP	5	6	2	PLFA	FunA	2.1375	1.88437	16	32
Su, Xiaolin et al. 2018	Jiangxi, China	29.1	117.92	1.5219	16.7	ForestP	5	6	4	PLFA	FunA	2.39063	1.88437	8	32
Su, Xiaolin et al. 2018	Jiangxi, China	29.1	117.92	1.5219	16.7	ForestP	5	6	8	PLFA	FunA	1.65937	1.88437	4	32
Su, Xiaolin et al. 2018	Jiangxi, China	29.1	117.92	1.5219	16.7	ForestP	5	6	2	PLFA	MA	85.7143	77.1429	16	32
Su, Xiaolin et al. 2018	Jiangxi, China	29.1	117.92	1.5219	16.7	ForestP	5	6	4	PLFA	MA	90.1587	77.1429	8	32
Su, Xiaolin et al. 2018	Jiangxi, China	29.1	117.92	1.5219	16.7	ForestP	5	6	8	PLFA	MA	76.8254	77.1429	4	32
Sun, Caili 2017	Shaanxi, China (pot)	NA	NA	NA		Container	NA	1	2	PLFA	BacA	14.57	11.549	3	6	drought stress
Sun, Caili 2017	Shaanxi, China (pot)	NA	NA	NA		Container	NA	1	2	PLFA	BacA	15.658	11.5815	3	6	drought stress
Sun, Caili 2017	Shaanxi, China (pot)	NA	NA	NA		Container	NA	1	2	PLFA	BacA	17.832	12.8985	3	6	drought stress
Sun, Caili 2017	Shaanxi, China (pot)	NA	NA	NA		Container	NA	1	3	PLFA	BacA	19.773	12.00966667	3	6	drought stress
Sun, Caili 2017	Shaanxi, China (pot)	NA	NA	NA		Container	NA	1	2	PLFA	BacA	15.279	13.165	3	6	sufficient water
Sun, Caili 2017	Shaanxi, China (pot)	NA	NA	NA		Container	NA	1	2	PLFA	BacA	10.947	13.9445	3	6	sufficient water
Sun, Caili 2017	Shaanxi, China (pot)	NA	NA	NA		Container	NA	1	2	PLFA	BacA	14.799	14.2845	3	6	sufficient water
Sun, Caili 2017	Shaanxi, China (pot)	NA	NA	NA		Container	NA	1	3	PLFA	BacA	10.711	13.798	3	6	sufficient water
Sun, Caili 2017	Shaanxi, China (pot)	NA	NA	NA		Container	NA	2	2	PLFA	BacA	12.002	11.308	3	6	drought stress
Sun, Caili 2017	Shaanxi, China (pot)	NA	NA	NA		Container	NA	2	2	PLFA	BacA	13.458	12.7665	3	6	sufficient water
Sun, Caili 2017	Shaanxi, China (pot)	NA	NA	NA		Container	NA	1	2	PLFA	FB	0.061633493	0.066759027	3	6	drought stress
Sun, Caili 2017	Shaanxi, China (pot)	NA	NA	NA		Container	NA	1	2	PLFA	FB	0.061438242	0.071881881	3	6	drought stress
Sun, Caili 2017	Shaanxi, China (pot)	NA	NA	NA		Container	NA	1	2	PLFA	FB	0.069762225	0.056169322	3	6	drought stress
Sun, Caili 2017	Shaanxi, China (pot)	NA	NA	NA		Container	NA	1	3	PLFA	FB	0.059626764	0.064614616	3	6	drought stress
Sun, Caili 2017	Shaanxi, China (pot)	NA	NA	NA		Container	NA	1	2	PLFA	FB	0.059886118	0.063995442	3	6	sufficient water
Sun, Caili 2017	Shaanxi, China (pot)	NA	NA	NA		Container	NA	1	2	PLFA	FB	0.09107518	0.068342357	3	6	sufficient water
Sun, Caili 2017	Shaanxi, China (pot)	NA	NA	NA		Container	NA	1	2	PLFA	FB	0.061693358	0.065910602	3	6	sufficient water
Sun, Caili 2017	Shaanxi, China (pot)	NA	NA	NA		Container	NA	1	3	PLFA	FB	0.088507142	0.066120694	3	6	sufficient water
Sun, Caili 2017	Shaanxi, China (pot)	NA	NA	NA		Container	NA	2	2	PLFA	FB	0.074904183	0.065086664	3	6	drought stress
Sun, Caili 2017	Shaanxi, China (pot)	NA	NA	NA		Container	NA	2	2	PLFA	FB	0.064348343	0.069008734	3	6	sufficient water
Sun, Caili 2017	Shaanxi, China (pot)	NA	NA	NA		Container	NA	1	2	PLFA	FunA	0.898	0.771	3	6	drought stress
Sun, Caili 2017	Shaanxi, China (pot)	NA	NA	NA		Container	NA	1	2	PLFA	FunA	0.962	0.8325	3	6	drought stress
Sun, Caili 2017	Shaanxi, China (pot)	NA	NA	NA		Container	NA	1	2	PLFA	FunA	1.244	0.7245	3	6	drought stress
Sun, Caili 2017	Shaanxi, China (pot)	NA	NA	NA		Container	NA	1	3	PLFA	FunA	1.179	0.776	3	6	drought stress
Sun, Caili 2017	Shaanxi, China (pot)	NA	NA	NA		Container	NA	1	2	PLFA	FunA	0.915	0.8425	3	6	sufficient water
Sun, Caili 2017	Shaanxi, China (pot)	NA	NA	NA		Container	NA	1	2	PLFA	FunA	0.997	0.953	3	6	sufficient water
Sun, Caili 2017	Shaanxi, China (pot)	NA	NA	NA		Container	NA	1	2	PLFA	FunA	0.913	0.9415	3	6	sufficient water
Sun, Caili 2017	Shaanxi, China (pot)	NA	NA	NA		Container	NA	1	3	PLFA	FunA	0.948	0.912333333	3	6	sufficient water
Sun, Caili 2017	Shaanxi, China (pot)	NA	NA	NA		Container	NA	2	2	PLFA	FunA	0.899	0.736	3	6	drought stress
Sun, Caili 2017	Shaanxi, China (pot)	NA	NA	NA		Container	NA	2	2	PLFA	FunA	0.866	0.881	3	6	sufficient water
Sun, Caili 2017	Shaanxi, China (pot)	NA	NA	NA		Container	NA	1	2	PLFA	GPN	1.118964514	0.995076445	3	6	drought stress
Sun, Caili 2017	Shaanxi, China (pot)	NA	NA	NA		Container	NA	1	2	PLFA	GPN	1.43174406	0.933711805	3	6	drought stress
Sun, Caili 2017	Shaanxi, China (pot)	NA	NA	NA		Container	NA	1	2	PLFA	GPN	1.856021781	0.912730778	3	6	drought stress
Sun, Caili 2017	Shaanxi, China (pot)	NA	NA	NA		Container	NA	1	3	PLFA	GPN	1.420788443	0.945251336	3	6	drought stress
Sun, Caili 2017	Shaanxi, China (pot)	NA	NA	NA		Container	NA	1	2	PLFA	GPN	1.938834391	1.220544826	3	6	sufficient water
Sun, Caili 2017	Shaanxi, China (pot)	NA	NA	NA		Container	NA	1	2	PLFA	GPN	1.868710692	1.147289806	3	6	sufficient water
Sun, Caili 2017	Shaanxi, China (pot)	NA	NA	NA		Container	NA	1	2	PLFA	GPN	0.970310212	1.266761882	3	6	sufficient water
Sun, Caili 2017	Shaanxi, China (pot)	NA	NA	NA		Container	NA	1	3	PLFA	GPN	1.315891892	1.21069216	3	6	sufficient water
Sun, Caili 2017	Shaanxi, China (pot)	NA	NA	NA		Container	NA	2	2	PLFA	GPN	1.738931995	2.37149672	3	6	drought stress
Sun, Caili 2017	Shaanxi, China (pot)	NA	NA	NA		Container	NA	2	2	PLFA	GPN	1.32274767	1.106683168	3	6	sufficient water
Sun, Caili 2017	Shaanxi, China (pot)	NA	NA	NA		Container	NA	1	2	PLFA	MA	21.811	16.916	3	6	drought stress
Sun, Caili 2017	Shaanxi, China (pot)	NA	NA	NA		Container	NA	1	2	PLFA	MA	23.435	17.5285	3	6	drought stress
Sun, Caili 2017	Shaanxi, China (pot)	NA	NA	NA		Container	NA	1	2	PLFA	MA	28.484	18.7615	3	6	drought stress
Sun, Caili 2017	Shaanxi, China (pot)	NA	NA	NA		Container	NA	1	3	PLFA	MA	29.615	17.73533333	3	6	drought stress
Sun, Caili 2017	Shaanxi, China (pot)	NA	NA	NA		Container	NA	1	2	PLFA	MA	22.379	19.696	3	6	sufficient water
Sun, Caili 2017	Shaanxi, China (pot)	NA	NA	NA		Container	NA	1	2	PLFA	MA	22.369	20.9985	3	6	sufficient water
Sun, Caili 2017	Shaanxi, China (pot)	NA	NA	NA		Container	NA	1	2	PLFA	MA	20.298	21.0455	3	6	sufficient water
Sun, Caili 2017	Shaanxi, China (pot)	NA	NA	NA		Container	NA	1	3	PLFA	MA	19.213	20.58	3	6	sufficient water
Sun, Caili 2017	Shaanxi, China (pot)	NA	NA	NA		Container	NA	2	2	PLFA	MA	19.149	20.7285	3	6	drought stress
Sun, Caili 2017	Shaanxi, China (pot)	NA	NA	NA		Container	NA	2	2	PLFA	MA	21.323	19.8735	3	6	sufficient water
Sun, M. M. et al. 2011	Jiangsu, China	30.5	120.5			Cropland	7.5	0.58	2	FE	CN	5.808080808	8.696875	3	6
Sun, M. M. et al. 2011	Jiangsu, China	30.5	120.5			Cropland	7.5	0.58	2	FE	MA	172.5	139.15	3	6
Sun, Y. M. et al. 2009	Inner Mongolia, China	40.82	111.65			Cropland	NA	1	2	FE	MA	184.3	189.4	3	6	rhizosphere soil
Tan, Guixia. et al. 2014	Jiangxi, China	26.73	115.07	1.1845	18.6	ForestP	5	22	2	FE	MA	129.85	108.06	3	6
Tang, X. Y. et al. 2014	France	43.6	4			Cropland	10	1	2	FE	MA	176.744	165.89	4	8
Tang, X. Y. et al. 2014	France	43.6	4			Cropland	10	1	2	FE	MA	162.791	174.42	4	8
Tang, X. Y. et al. 2014	France	43.6	4			Cropland	10	1	2	FE	MA	307.81	213.28	4	8	rhizosphere soil
Tang, X. Y. et al. 2014	France	43.6	4			Cropland	10	1	2	FE	MA	346.87	211.72	4	8	rhizosphere soil
Tang, X. Y. et al. 2016	France	43.08	1.72			Cropland	10	1	2	FE	MA	290.476	282.54	4	8	rhizosphere soil
Tang, Xuejuan 2018	Inner Mongolia, China	49.28	120.05	0.502	-2.4	Grassland	5	1	2	FE	CN	5.176419717	4.550480927	3	6
Tang, Xuejuan 2018	Inner Mongolia, China	49.28	120.05	0.502	-2.4	Grassland	5	1	2	FE	CN	4.488527376	5.201906857	3	6	75 kg N�hm?2�yr?1
Tang, Xuejuan 2018	Inner Mongolia, China	49.28	120.05	0.502	-2.4	Grassland	5	1	2	FE	CN	4.888938782	5.656848862	3	6	150 kg N�hm?2�yr?1
Tang, Xuejuan 2018	Inner Mongolia, China	49.28	120.05	0.502	-2.4	Grassland	5	1	2	FE	CN	4.637307555	4.696357616	3	6
Tang, Xuejuan 2018	Inner Mongolia, China	49.28	120.05	0.502	-2.4	Grassland	5	1	2	FE	CN	3.09967986	5.016747947	3	6	75 kg N�hm?2�yr?1
Tang, Xuejuan 2018	Inner Mongolia, China	49.28	120.05	0.502	-2.4	Grassland	5	1	2	FE	CN	5.680622733	5.321277595	3	6	150 kg N�hm?2�yr?1
Tang, Xuejuan 2018	Inner Mongolia, China	49.28	120.05	0.502	-2.4	Grassland	5	1	2	FE	MA	359.14	347.725	3	6
Tang, Xuejuan 2018	Inner Mongolia, China	49.28	120.05	0.502	-2.4	Grassland	5	1	2	FE	MA	369.72	354.64	3	6	75 kg N�hm?2�yr?1
Tang, Xuejuan 2018	Inner Mongolia, China	49.28	120.05	0.502	-2.4	Grassland	5	1	2	FE	MA	326.63	299.615	3	6	150 kg N�hm?2�yr?1
Tang, Xuejuan 2018	Inner Mongolia, China	49.28	120.05	0.502	-2.4	Grassland	5	1	2	FE	MA	259.04	354.575	3	6
Tang, Xuejuan 2018	Inner Mongolia, China	49.28	120.05	0.502	-2.4	Grassland	5	1	2	FE	MA	213.01	390.905	3	6	75 kg N�hm?2�yr?1
Tang, Xuejuan 2018	Inner Mongolia, China	49.28	120.05	0.502	-2.4	Grassland	5	1	2	FE	MA	375.83	339.87	3	6	150 kg N�hm?2�yr?1
Tang, Yanfen et al. 2016	Yunnan, China	25.12	102.73			Cropland	NA	1	2	PLFA	BacA	29.76	22.93	4	8
Tang, Yanfen et al. 2016	Yunnan, China	25.12	102.73			Cropland	NA	1	2	PLFA	FB	0.187514768	0.161223414	4	8
Tang, Yanfen et al. 2016	Yunnan, China	25.12	102.73			Cropland	NA	1	2	PLFA	FunA	9.27	8.29	4	8
Tang, Yanfen et al. 2016	Yunnan, China	25.12	102.73			Cropland	NA	1	2	PLFA	MA	116.59	107.07	4	8
Thakur, Madhav Prakash et al. 2015	Germany	NA	NA			Container	5	0.156	3	SIR	MA	300	244.186	5	10
Tortorella, D. et al. 2013	Italy	39.63	16.22			Cropland	12.5	0.17	2	FE	MA	315.8	364.2	3	6
Tortorella, D. et al. 2013	Italy	39.63	16.22			Cropland	12.5	0.17	2	FE	MA	268.4	288.45	3	6
Tortorella, D. et al. 2013	Italy	39.63	16.22			Cropland	12.5	0.33	2	FE	MA	165.8	185.55	3	6
Tortorella, D. et al. 2013	Italy	39.63	16.22			Cropland	12.5	0.33	2	FE	MA	134.2	191.5	3	6
Tortorella, D. et al. 2013	Italy	39.63	16.22			Cropland	12.5	0.5	2	FE	MA	355.3	217.1	3	6
Tortorella, D. et al. 2013	Italy	39.63	16.22			Cropland	12.5	0.5	2	FE	MA	315.8	335.5	3	6
Tortorella, D. et al. 2013	Italy	39.63	16.22			Cropland	12.5	0.17	2	FE	MA	366.3	407	3	6
Tortorella, D. et al. 2013	Italy	39.63	16.22			Cropland	12.5	0.17	2	FE	MA	315.8	229.5	3	6
Tortorella, D. et al. 2013	Italy	39.63	16.22			Cropland	12.5	0.33	2	FE	MA	244.7	184.2	3	6
Tortorella, D. et al. 2013	Italy	39.63	16.22			Cropland	12.5	0.33	2	FE	MA	284.2	205.3	3	6
Tortorella, D. et al. 2013	Italy	39.63	16.22			Cropland	12.5	0.5	2	FE	MA	315.8	148.025	3	6
Tortorella, D. et al. 2013	Italy	39.63	16.22			Cropland	12.5	0.5	2	FE	MA	315.8	355.2	3	6
Tortorella, D. et al. 2013	Italy	39.63	16.22			Cropland	12.5	0.17	2		MetabolicQ	0.44	0.345	3	6
Tortorella, D. et al. 2013	Italy	39.63	16.22			Cropland	12.5	0.17	2		MetabolicQ	0.43	0.58	3	6
Tortorella, D. et al. 2013	Italy	39.63	16.22			Cropland	12.5	0.33	2		MetabolicQ	1.34	0.77	3	6
Tortorella, D. et al. 2013	Italy	39.63	16.22			Cropland	12.5	0.33	2		MetabolicQ	4.01	1.355	3	6
Tortorella, D. et al. 2013	Italy	39.63	16.22			Cropland	12.5	0.5	2		MetabolicQ	0.71	1.04	3	6
Tortorella, D. et al. 2013	Italy	39.63	16.22			Cropland	12.5	0.5	2		MetabolicQ	0.71	0.645	3	6
Tortorella, D. et al. 2013	Italy	39.63	16.22			Cropland	12.5	0.17	2		MetabolicQ	0.3	0.283	3	6
Tortorella, D. et al. 2013	Italy	39.63	16.22			Cropland	12.5	0.17	2		MetabolicQ	0.2	0.597	3	6
Tortorella, D. et al. 2013	Italy	39.63	16.22			Cropland	12.5	0.33	2		MetabolicQ	0.77	0.727	3	6
Tortorella, D. et al. 2013	Italy	39.63	16.22			Cropland	12.5	0.33	2		MetabolicQ	1.17	1.507	3	6
Tortorella, D. et al. 2013	Italy	39.63	16.22			Cropland	12.5	0.5	2		MetabolicQ	0.64	1.193	3	6
Tortorella, D. et al. 2013	Italy	39.63	16.22			Cropland	12.5	0.5	2		MetabolicQ	0.67	0.67	3	6
Tortorella, D. et al. 2013	Italy	39.63	16.22			Cropland	12.5	0.17	2	SIR	MR	250.6	243.1	3	6
Tortorella, D. et al. 2013	Italy	39.63	16.22			Cropland	12.5	0.17	2	SIR	MR	293.3	277.2	3	6
Tortorella, D. et al. 2013	Italy	39.63	16.22			Cropland	12.5	0.33	2	SIR	MR	224.2	276.1	3	6
Tortorella, D. et al. 2013	Italy	39.63	16.22			Cropland	12.5	0.33	2	SIR	MR	308.2	248.3	3	6
Tortorella, D. et al. 2013	Italy	39.63	16.22			Cropland	12.5	0.5	2	SIR	MR	256.6	200.5	3	6
Tortorella, D. et al. 2013	Italy	39.63	16.22			Cropland	12.5	0.5	2	SIR	MR	462.3	304.4	3	6
Tortorella, D. et al. 2013	Italy	39.63	16.22			Cropland	12.5	0.17	2	SIR	MR	274.6	246.8666667	3	6
Tortorella, D. et al. 2013	Italy	39.63	16.22			Cropland	12.5	0.17	2	SIR	MR	293.3	302.6666667	3	6
Tortorella, D. et al. 2013	Italy	39.63	16.22			Cropland	12.5	0.33	2	SIR	MR	308	290.8666667	3	6
Tortorella, D. et al. 2013	Italy	39.63	16.22			Cropland	12.5	0.33	2	SIR	MR	360	261.9	3	6
Tortorella, D. et al. 2013	Italy	39.63	16.22			Cropland	12.5	0.5	2	SIR	MR	256.7	200.4	3	6
Tortorella, D. et al. 2013	Italy	39.63	16.22			Cropland	12.5	0.5	2	SIR	MR	352.8	336.7	3	6
van Eekeren, Nick et al. 2009	Netherlands	52.43	6.13	1.119	9.491666714	Grassland	5	2	2	PLFA	BacA	111	113.4285714	6	12
van Eekeren, Nick et al. 2009	Netherlands	52.43	6.13	1.119	9.491666714	Grassland	5	2	2	PLFA	FB	0.54	0.651133501	6	12
van Eekeren, Nick et al. 2009	Netherlands	52.43	6.13	1.119	9.491666714	Grassland	5	2	2	PLFA	FunA	54	73.85714286	6	12
van Eekeren, Nick et al. 2009	Netherlands	52.43	6.13	1.119	9.491666714	Grassland	5	2	2		MR	1312	1228.571429	6	12
Vogel, Anja et al. 2013	Germany	50.92	11.58	0.761	9.3	Grassland	7.5	7	2	SIR	MA	687.097	600	8	7
Vogel, Anja et al. 2013	Germany	50.92	11.58	0.761	9.3	Grassland	7.5	7	4	SIR	MA	809.677	600	12	7
Vogel, Anja et al. 2013	Germany	50.92	11.58	0.761	9.3	Grassland	7.5	7	8	SIR	MA	748.387	600	13	7
Vogel, Anja et al. 2013	Germany	50.92	11.58	0.761	9.3	Grassland	7.5	7	16	SIR	MA	880.645	600	13	7
Vogel, Anja et al. 2013	Germany	50.92	11.58	0.761	9.3	Grassland	7.5	7	60	SIR	MA	890.323	600	2	7
Vogel, Anja et al. 2013	Germany	50.92	11.58	0.761	9.3	Grassland	7.5	7	2	SIR	MR	2.14196	2.04676	8	7
Vogel, Anja et al. 2013	Germany	50.92	11.58	0.761	9.3	Grassland	7.5	7	4	SIR	MR	2.48614	2.04676	12	7
Vogel, Anja et al. 2013	Germany	50.92	11.58	0.761	9.3	Grassland	7.5	7	8	SIR	MR	2.58077	2.04676	13	7
Vogel, Anja et al. 2013	Germany	50.92	11.58	0.761	9.3	Grassland	7.5	7	16	SIR	MR	2.73408	2.04676	13	7
Vogel, Anja et al. 2013	Germany	50.92	11.58	0.761	9.3	Grassland	7.5	7	60	SIR	MR	2.78527	2.04676	2	7
Wagner, D. et al. 2015	Germany	50.92	11.58	0.761	9.3	Grassland	5	11	4	PLFA	BacA	18.5507	17.029	12	7
Wagner, D. et al. 2015	Germany	50.92	11.58	0.761	9.3	Grassland	5	11	16	PLFA	BacA	18.6957	17.029	13	7
Wagner, D. et al. 2015	Germany	50.92	11.58	0.761	9.3	Grassland	5	11	60	PLFA	BacA	18.2609	17.029	2	7
Wagner, D. et al. 2015	Germany	50.92	11.58	0.761	9.3	Grassland	5	11	4	PLFA	FB	0.114707801	0.116080803	12	7
Wagner, D. et al. 2015	Germany	50.92	11.58	0.761	9.3	Grassland	5	11	16	PLFA	FB	0.115061752	0.116080803	13	7
Wagner, D. et al. 2015	Germany	50.92	11.58	0.761	9.3	Grassland	5	11	60	PLFA	FB	0.098698859	0.116080803	2	7
Wagner, D. et al. 2015	Germany	50.92	11.58	0.761	9.3	Grassland	5	11	4	PLFA	FunA	2.12791	1.97674	12	7
Wagner, D. et al. 2015	Germany	50.92	11.58	0.761	9.3	Grassland	5	11	16	PLFA	FunA	2.15116	1.97674	13	7
Wagner, D. et al. 2015	Germany	50.92	11.58	0.761	9.3	Grassland	5	11	60	PLFA	FunA	1.80233	1.97674	2	7
Wagner, D. et al. 2015	Germany	50.92	11.58	0.761	9.3	Grassland	5	11	4	PLFA	GPN	3.547957591	3.694849981	12	7
Wagner, D. et al. 2015	Germany	50.92	11.58	0.761	9.3	Grassland	5	11	16	PLFA	GPN	3.345484249	3.694849981	13	7
Wagner, D. et al. 2015	Germany	50.92	11.58	0.761	9.3	Grassland	5	11	60	PLFA	GPN	3.260160968	3.694849981	2	7
Wagner, D. et al. 2015	Germany	50.92	11.58	0.761	9.3	Grassland	5	11	4	PLFA	MA	43.5088	40.1754	12	7
Wagner, D. et al. 2015	Germany	50.92	11.58	0.761	9.3	Grassland	5	11	16	PLFA	MA	44.2105	40.1754	13	7
Wagner, D. et al. 2015	Germany	50.92	11.58	0.761	9.3	Grassland	5	11	60	PLFA	MA	43.8596	40.1754	2	7
Waldrop, Mark P. 2006	USA	45	-93	0.8527	6.899999961	Grassland	10	10	4	PLFA	MA	25135.15	17972.98	24	39
Waldrop, Mark P. 2006	USA	45	-93	0.8527	6.899999961	Grassland	10	10	8	PLFA	MA	24189.2	17972.98	12	39
Waldrop, Mark P. 2006	USA	45	-93	0.8527	6.899999961	Grassland	10	10	16	PLFA	MA	30180.17	17972.98	29	39
Wang, Dan 2016	Guangdong, China (lab)	NA	NA	NA		Container	10.5	0.5	2	FE	CN	26.52006757	22.35049735	5	10
Wang, Dan 2016	Guangdong, China (lab)	NA	NA	NA		Container	10.5	0.5	2	FE	CN	37.57576	20.07298535	5	10
Wang, Dan 2016	Guangdong, China (lab)	NA	NA	NA		Container	10.5	0.5	2	FE	MA	346.97	528.0305	5	10
Wang, Dan 2016	Guangdong, China (lab)	NA	NA	NA		Container	10.5	0.5	2	FE	MA	469.697	458.3335	5	10
Wang, Dongliang 2014	Heilongjiang, China	45.41	127.63	0.8314	2.833333254	ForestP	5	26	2	PLFA	BacA	59.16	40.50125	3	6	May
Wang, Dongliang 2014	Heilongjiang, China	45.41	127.63	0.8314	2.833333254	ForestP	5	26	2	PLFA	BacA	43.24	30.81125	3	6	June
Wang, Dongliang 2014	Heilongjiang, China	45.41	127.63	0.8314	2.833333254	ForestP	5	26	2	PLFA	BacA	29.79	26.145	3	6	July
Wang, Dongliang 2014	Heilongjiang, China	45.41	127.63	0.8314	2.833333254	ForestP	5	26	2	PLFA	BacA	20.62	20.045	3	6	August
Wang, Dongliang 2014	Heilongjiang, China	45.41	127.63	0.8314	2.833333254	ForestP	5	26	2	PLFA	BacA	27.73	20.3125	3	6	September
Wang, Dongliang 2014	Heilongjiang, China	45.41	127.63	0.8314	2.833333254	ForestP	5	26	2	PLFA	FB	0.051515046	0.045802106	3	6	May
Wang, Dongliang 2014	Heilongjiang, China	45.41	127.63	0.8314	2.833333254	ForestP	5	26	2	PLFA	FB	0.002873563	0.003950495	3	6	June
Wang, Dongliang 2014	Heilongjiang, China	45.41	127.63	0.8314	2.833333254	ForestP	5	26	2	PLFA	FB	0.117483811	0.114243986	3	6	July
Wang, Dongliang 2014	Heilongjiang, China	45.41	127.63	0.8314	2.833333254	ForestP	5	26	2	PLFA	FB	3.071836187	2.229680627	3	6	August
Wang, Dongliang 2014	Heilongjiang, China	45.41	127.63	0.8314	2.833333254	ForestP	5	26	2	PLFA	FB	3.214354995	2.491394363	3	6	September
Wang, Dongliang 2014	Heilongjiang, China	45.41	127.63	0.8314	2.833333254	ForestP	5	26	2	PLFA	FunA	26.17	15.93375	3	6	May
Wang, Dongliang 2014	Heilongjiang, China	45.41	127.63	0.8314	2.833333254	ForestP	5	26	2	PLFA	FunA	17.67	16.28	3	6	June
Wang, Dongliang 2014	Heilongjiang, China	45.41	127.63	0.8314	2.833333254	ForestP	5	26	2	PLFA	FunA	18.35	14.0275	3	6	July
Wang, Dongliang 2014	Heilongjiang, China	45.41	127.63	0.8314	2.833333254	ForestP	5	26	2	PLFA	FunA	15.05	18.41	3	6	August
Wang, Dongliang 2014	Heilongjiang, China	45.41	127.63	0.8314	2.833333254	ForestP	5	26	2	PLFA	FunA	17.43	13.96625	3	6	September
Wang, Dongliang 2014	Heilongjiang, China	45.41	127.63	0.8314	2.833333254	ForestP	5	26	2	PLFA	GPN	1.071707953	1.397303595	3	6	May
Wang, Dongliang 2014	Heilongjiang, China	45.41	127.63	0.8314	2.833333254	ForestP	5	26	2	PLFA	GPN	1.131062951	0.901079455	3	6	June
Wang, Dongliang 2014	Heilongjiang, China	45.41	127.63	0.8314	2.833333254	ForestP	5	26	2	PLFA	GPN	0.644736842	1.033828571	3	6	July
Wang, Dongliang 2014	Heilongjiang, China	45.41	127.63	0.8314	2.833333254	ForestP	5	26	2	PLFA	GPN	0.687211094	0.640237325	3	6	August
Wang, Dongliang 2014	Heilongjiang, China	45.41	127.63	0.8314	2.833333254	ForestP	5	26	2	PLFA	GPN	0.623863636	0.554045307	3	6	September
Wang, Dongliang 2014	Heilongjiang, China	45.41	127.63	0.8314	2.833333254	ForestP	5	26	2	PLFA	MA	91.51	58.295	3	6	May
Wang, Dongliang 2014	Heilongjiang, China	45.41	127.63	0.8314	2.833333254	ForestP	5	26	2	PLFA	MA	66.28	49.94	3	6	June
Wang, Dongliang 2014	Heilongjiang, China	45.41	127.63	0.8314	2.833333254	ForestP	5	26	2	PLFA	MA	59.56	43.6675	3	6	July
Wang, Dongliang 2014	Heilongjiang, China	45.41	127.63	0.8314	2.833333254	ForestP	5	26	2	PLFA	MA	44.51	39.7625	3	6	August
Wang, Dongliang 2014	Heilongjiang, China	45.41	127.63	0.8314	2.833333254	ForestP	5	26	2	PLFA	MA	56.08	45.4675	3	6	September
Wang, Hui et al, 2018	Guangxi, China	22.05	106.86	3.902	22.3	ForestP	5	26	2	FE	MA	324.9	297.5	3	6
Wang, Xiao-Yan et al. 2017	China(pot)					Container	10	1	8	PLFA	MA	7.118	6.948	5	8	mine tailing soil
Wang, Xiao-Yan et al. 2017	China(pot)					Container	10	1	8	PLFA	MA	6.112	10.252	5	8
Wardle, D. A. et al. 1996	New Zealand	NA	NA			Container	15	0.214	2	SIR	MA	0.42	0.35	4	8
Wardle, D. A. et al. 1996	New Zealand	NA	NA			Container	15	0.304	2	SIR	MA	0.49	0.4375	4	8
Wardle, D. A. et al. 1996	New Zealand	NA	NA			Container	15	0.304	2	SIR	MA	0.42	0.4125	4	8
Wardle, D. A. et al. 1996	New Zealand	NA	NA			Container	15	0.381	2	SIR	MA	0.6	0.41	4	8
Wardle, D. A. et al. 1996	New Zealand	NA	NA			Container	15	0.468	2	SIR	MA	0.7	0.485	4	8
Wardle, D. A. et al. 1996	New Zealand	NA	NA			Container	15	0.468	2	SIR	MA	0.52	0.4775	4	8
Wardle, D. A. et al. 1996	New Zealand	NA	NA			Container	15	0.545	2	SIR	MA	0.54	0.5275	4	8
Wardle, D. A. et al. 1996	New Zealand	NA	NA			Container	15	0.545	2	SIR	MA	0.48	0.4725	4	8
Wardle, D. A. et al. 1996	New Zealand	NA	NA			Container	15	1.126	2	SIR	MA	0.86	0.61	4	8
Wardle, D. A. et al. 1996	New Zealand	NA	NA			Container	15	0.214	2		MetabolicQ	3.18	3.7875	4	8
Wardle, D. A. et al. 1996	New Zealand	NA	NA			Container	15	0.304	2		MetabolicQ	5.15	2.9775	4	8
Wardle, D. A. et al. 1996	New Zealand	NA	NA			Container	15	0.304	2		MetabolicQ	4.08	3.195	4	8
Wardle, D. A. et al. 1996	New Zealand	NA	NA			Container	15	0.381	2		MetabolicQ	3.2	5.0775	4	8
Wardle, D. A. et al. 1996	New Zealand	NA	NA			Container	15	0.468	2		MetabolicQ	4.84	3.6925	4	8
Wardle, D. A. et al. 1996	New Zealand	NA	NA			Container	15	0.468	2		MetabolicQ	4.17	3.45	4	8
Wardle, D. A. et al. 1996	New Zealand	NA	NA			Container	15	0.545	2		MetabolicQ	4.03	4.145	4	8
Wardle, D. A. et al. 1996	New Zealand	NA	NA			Container	15	0.545	2		MetabolicQ	3.61	4.29	4	8
Wardle, D. A. et al. 1996	New Zealand	NA	NA			Container	15	1.126	2		MetabolicQ	3.44	3.54	4	8
Wardle, D. A. et al. 1996	New Zealand	NA	NA			Container	15	0.214	2	infrared gas analyzer	MR	1.3356	1.311075	4	8
Wardle, D. A. et al. 1996	New Zealand	NA	NA			Container	15	0.304	2	infrared gas analyzer	MR	2.5235	1.3044	4	8
Wardle, D. A. et al. 1996	New Zealand	NA	NA			Container	15	0.304	2	infrared gas analyzer	MR	1.7136	1.30245	4	8
Wardle, D. A. et al. 1996	New Zealand	NA	NA			Container	15	0.381	2	infrared gas analyzer	MR	1.92	2.09025	4	8
Wardle, D. A. et al. 1996	New Zealand	NA	NA			Container	15	0.468	2	infrared gas analyzer	MR	3.388	1.75175	4	8
Wardle, D. A. et al. 1996	New Zealand	NA	NA			Container	15	0.468	2	infrared gas analyzer	MR	2.1684	1.6308	4	8
Wardle, D. A. et al. 1996	New Zealand	NA	NA			Container	15	0.545	2	infrared gas analyzer	MR	2.1762	2.19515	4	8
Wardle, D. A. et al. 1996	New Zealand	NA	NA			Container	15	0.545	2	infrared gas analyzer	MR	1.7328	1.99215	4	8
Wardle, D. A. et al. 1996	New Zealand	NA	NA			Container	15	1.126	2	infrared gas analyzer	MR	2.9584	2.121	4	8
Wardle, D. A. et al. 2000	New Zealand	NA	NA			Container	5	0.666666667	2	SIR	MA	3.84	3.99	5	10
Wardle, D. A. et al. 2000	New Zealand	NA	NA			Container	5	0.666666667	2	SIR	MA	3.82	3.655	5	10
Wardle, D. A. et al. 2000	New Zealand	NA	NA			Container	5	0.666666667	4	SIR	MA	3.58	3.823	5	20
Wardle, D. A. et al. 2000	New Zealand	NA	NA			Container	5	0.666666667	2		MetabolicQ	0.305	0.3325	5	10
Wardle, D. A. et al. 2000	New Zealand	NA	NA			Container	5	0.666666667	2		MetabolicQ	0.316	0.3795	5	10
Wardle, D. A. et al. 2000	New Zealand	NA	NA			Container	5	0.666666667	4		MetabolicQ	0.301	0.306	5	20
Wardle, D. A. et al. 2000	New Zealand	NA	NA			Container	5	0.666666667	2	infrared gas analyzer	MR	1.17	1.325	5	10
Wardle, D. A. et al. 2000	New Zealand	NA	NA			Container	5	0.666666667	2	infrared gas analyzer	MR	1.27	1.015	5	10
Wardle, D. A. et al. 2000	New Zealand	NA	NA			Container	5	0.666666667	4	infrared gas analyzer	MR	1.09	1.17	5	20
Wardle, D. A. et al. 2003	New Zealand	NA	NA			Container	4	0.673972603	3	SIR	MA	80.4196	78.39	5	15
Wardle, D. A. et al. 2003	New Zealand	NA	NA			Container	4	0.673972603	3	SIR	MA	80.0699	73.02	5	15
Wardle, D. A. et al. 2003	New Zealand	NA	NA			Container	4	0.673972603	3	SIR	MA	119.231	93.22	5	15
Wardle, D. A. et al. 2003	New Zealand	NA	NA			Container	4	0.673972603	3	SIR	MA	117.832	89.27	5	15
Wardle, D. A. et al. 2003	New Zealand	NA	NA			Container	4	0.673972603	3	SIR	MA	86.7133	81.78	5	15
Wardle, D. A. et al. 2003	New Zealand	NA	NA			Container	4	0.673972603	3	SIR	MA	111.189	106.07	5	15
Wardle, D. A. et al. 2003	New Zealand	NA	NA			Container	4	0.673972603	9	SIR	MA	112.238	86.96	5	45
Wu, Ping et al. 2015	Guizhou, China	26.15	105.45	1.2071	15.1	ForestP	5	10	2	FE	CN	6.9526658	6.1298518	3	6
Wu, Ping et al. 2015	Guizhou, China	26.15	105.45	1.2071	15.1	ForestP	5	10	2	FE	MA	267.33	130.29	3	6
Xia, Zhi-Chao et al. 2016	Hunan, China	26.91	109.78	1.1355	16.5	ForestP	10	23	2	PLFA	BacA	10.13	5.622	3	6
Xia, Zhi-Chao et al. 2016	Hunan, China	26.91	109.78	1.1355	16.5	ForestP	10	23	2	PLFA	FB	0.350877193	0.224215247	3	6
Xia, Zhi-Chao et al. 2016	Hunan, China	26.91	109.78	1.1355	16.5	ForestP	10	23	2	PLFA	FunA	3.56	2.038	3	6
Xia, Zhi-Chao et al. 2016	Hunan, China	26.91	109.78	1.1355	16.5	ForestP	10	23	2	PLFA	GPN	0.811912226	1.131336406	3	6
Xia, Zhi-Chao et al. 2016	Hunan, China	26.91	109.78	1.1355	16.5	ForestP	10	23	2	PLFA	MA	16.55	11.176	3	6
Yan, Muchun 2013	China (pot)	NA	NA	NA		Container	4	0.057534247	2	FE	CN	0.857623126	1.30162419	5	10	soybeen soil
Yan, Muchun 2013	China (pot)	NA	NA	NA		Container	4	0.057534247	2	FE	CN	2.753757214	7.346971447	5	10	maize soil
Yan, Muchun 2013	China (pot)	NA	NA	NA		Container	4	0.057534247	2	FE	CN	11.55909007	7.638515578	5	10	soybeen/maize soil
Yan, Muchun 2013	China (pot)	NA	NA	NA		Container	4	0.057534247	2	FE	MA	37.5	55	5	10	soybeen soil
Yan, Muchun 2013	China (pot)	NA	NA	NA		Container	4	0.057534247	2	FE	MA	170.625	160.625	5	10	maize soil
Yan, Muchun 2013	China (pot)	NA	NA	NA		Container	4	0.057534247	2	FE	MA	206.25	166.25	5	10	soybeen/maize soil
Yuan, Hui 2015	Heilongjiang, China	45.38	127.57	0.8031	2.8	ForestP	2.5	26	2	PLFA	BacA	31.05	19.315	3	6
Yuan, Hui 2015	Heilongjiang, China	45.38	127.57	0.8031	2.8	ForestP	7.5	26	2	PLFA	BacA	23.07	19.775	3	6
Yuan, Hui 2015	Heilongjiang, China	45.38	127.57	0.8031	2.8	ForestP	15	26	2	PLFA	BacA	24.55	21.015	3	6
Yuan, Hui 2015	Heilongjiang, China	45.38	127.57	0.8031	2.8	ForestP	2.5	26	2	PLFA	FB	0.127214171	0.160497023	3	6
Yuan, Hui 2015	Heilongjiang, China	45.38	127.57	0.8031	2.8	ForestP	7.5	26	2	PLFA	FB	0.127438231	0.098356511	3	6
Yuan, Hui 2015	Heilongjiang, China	45.38	127.57	0.8031	2.8	ForestP	15	26	2	PLFA	FB	0.098574338	0.091839163	3	6
Yuan, Hui 2015	Heilongjiang, China	45.38	127.57	0.8031	2.8	ForestP	2.5	26	2	PLFA	FunA	3.95	3.1	3	6
Yuan, Hui 2015	Heilongjiang, China	45.38	127.57	0.8031	2.8	ForestP	7.5	26	2	PLFA	FunA	2.94	1.945	3	6
Yuan, Hui 2015	Heilongjiang, China	45.38	127.57	0.8031	2.8	ForestP	15	26	2	PLFA	FunA	2.42	1.93	3	6
Yuan, Hui 2015	Heilongjiang, China	45.38	127.57	0.8031	2.8	ForestP	2.5	26	2	PLFA	GPN	0.809929078	0.690238278	3	6
Yuan, Hui 2015	Heilongjiang, China	45.38	127.57	0.8031	2.8	ForestP	7.5	26	2	PLFA	GPN	0.818688982	0.683553088	3	6
Yuan, Hui 2015	Heilongjiang, China	45.38	127.57	0.8031	2.8	ForestP	15	26	2	PLFA	GPN	0.780626781	0.805640244	3	6
Yuan, Hui 2015	Heilongjiang, China	45.38	127.57	0.8031	2.8	ForestP	2.5	26	2	PLFA	MA	39.53	26.31	3	6
Yuan, Hui 2015	Heilongjiang, China	45.38	127.57	0.8031	2.8	ForestP	7.5	26	2	PLFA	MA	31.58	26.025	3	6
Yuan, Hui 2015	Heilongjiang, China	45.38	127.57	0.8031	2.8	ForestP	15	26	2	PLFA	MA	33.57	26.815	3	6
Zak, Dold R. et al. 2003	USA	45	-93	0.8527	1.750000139	Grassland	10	5	2	PLFA	MA	15716.22	14283.784	24	39
Zak, Dold R. et al. 2003	USA	45	-93	0.8527	1.750000139	Grassland	10	5	4	PLFA	MA	16432.43	14283.784	12	39
Zak, Dold R. et al. 2003	USA	45	-93	0.8527	1.750000139	Grassland	10	5	8	PLFA	MA	18000	14283.784	12	39
Zak, Dold R. et al. 2003	USA	45	-93	0.8527	1.750000139	Grassland	10	5	16	PLFA	MA	18648.65	14283.784	29	39
Zak, Dold R. et al. 2003	USA	45	-93	0.8527	1.750000139	Grassland	10	5	2	gas chromatography	MR	1.43342	1.50897	24	39
Zak, Dold R. et al. 2003	USA	45	-93	0.8527	1.750000139	Grassland	10	5	4	gas chromatography	MR	1.8577	1.50897	12	39
Zak, Dold R. et al. 2003	USA	45	-93	0.8527	1.750000139	Grassland	10	5	8	gas chromatography	MR	2.22827	1.50897	12	39
Zak, Dold R. et al. 2003	USA	45	-93	0.8527	1.750000139	Grassland	10	5	16	gas chromatography	MR	2.44268	1.50897	29	39
Zhang, jian et al. 2009	Hunan, China	27.15	110.13	1.2538	16.5	ForestP	5	24	2	FE	MA	217.41	202.908	3	6
Zhang, Shuiyin et al. 2010	Jiangxi, China	26.73	115.07	1.1845	13.808	ForestP	7.5	18	2	FE	CN	5.777777778	5.06990232	1	2
Zhang, Shuiyin et al. 2010	Jiangxi, China	26.73	115.07	1.1845	13.808	ForestP	7.5	18	2	FE	CN	4.766596576	5.950806287	1	2
Zhang, Shuiyin et al. 2010	Jiangxi, China	26.73	115.07	1.1845	13.808	ForestP	7.5	18	2	FE	MA	184.08	166.09	1	2
Zhang, Shuiyin et al. 2010	Jiangxi, China	26.73	115.07	1.1845	13.808	ForestP	7.5	18	2	FE	MA	158.68	145.765	1	2
Zhao, J. et al. 2015	Guangxi, China	25.14	108.285	1.1495	18.5	Grassland	5	0.5	2	PLFA	BacA	13.88	13.8326	3	6	Dry season
Zhao, J. et al. 2015	Guangxi, China	25.14	108.285	1.1495	18.5	Grassland	5	1	2	PLFA	BacA	7.163	6.2906	3	6	Wet season
Zhao, J. et al. 2015	Guangxi, China	25.14	108.285	1.1495	18.5	Grassland	5	0.5	2	PLFA	FB	0.024783862	0.022092737	3	6	Dry season
Zhao, J. et al. 2015	Guangxi, China	25.14	108.285	1.1495	18.5	Grassland	5	1	2	PLFA	FB	0.033505514	0.031411948	3	6	Wet season
Zhao, J. et al. 2015	Guangxi, China	25.14	108.285	1.1495	18.5	Grassland	5	0.5	2	PLFA	FunA	0.344	0.3056	3	6	Dry season
Zhao, J. et al. 2015	Guangxi, China	25.14	108.285	1.1495	18.5	Grassland	5	1	2	PLFA	FunA	0.24	0.1976	3	6	Wet season
Zhao, J. et al. 2015	Guangxi, China	25.14	108.285	1.1495	18.5	Grassland	5	0.5	2	PLFA	MA	14.224	14.1382	3	6	Dry season
Zhao, J. et al. 2015	Guangxi, China	25.14	108.285	1.1495	18.5	Grassland	5	1	2	PLFA	MA	7.403	6.4884	3	6	Wet season
Zhao, Rudong et al. 2012	Jiangxi, China	28.25	116.92	1.4137	17.6	ForestP	10	13.7	2	FE	CN	7.144628099	6.4703657	5	10
Zhao, Rudong et al. 2012	Jiangxi, China	28.25	116.92	1.4137	17.6	ForestP	30	13.7	2	FE	CN	6.745901639	7.164141414	5	10
Zhao, Rudong et al. 2012	Jiangxi, China	28.25	116.92	1.4137	17.6	ForestP	10	13.7	2	FE	MA	34.58	25.655	5	10
Zhao, Rudong et al. 2012	Jiangxi, China	28.25	116.92	1.4137	17.6	ForestP	30	13.7	2	FE	MA	16.46	14.185	5	10
Zhao, Rudong et al. 2012	Jiangxi, China	28.25	116.92	1.4137	17.6	ForestP	10	13.7	2		MetabolicQ	0.95	1.02	5	10
Zhao, Rudong et al. 2012	Jiangxi, China	28.25	116.92	1.4137	17.6	ForestP	30	13.7	2		MetabolicQ	0.91	1.18	5	10
Zhao, Rudong et al. 2012	Jiangxi, China	28.25	116.92	1.4137	17.6	ForestP	30	13.7	2		MR	15.05	16.825	5	10
Zhao, Rudong et al. 2012	Jiangxi, China	28.25	116.92	1.4137	17.6	ForestP	10	13.7	2		MR	32.66	25.955	5	10
Zhou, Jing et al. 2015	Sichuan, China	32.58	105.27	0.6729	14.8999999	ForestP	2.5	6	2	FE	CN	7.10653044	6.489920586	3	6
Zhou, Jing et al. 2015	Sichuan, China	32.58	105.27	0.6729	14.8999999	ForestP	12.5	6	2	FE	CN	7.687373004	6.971652701	3	6
Zhou, Jing et al. 2015	Sichuan, China	32.58	105.27	0.6729	14.8999999	ForestP	30	6	2	FE	CN	9.781929727	7.74553276	3	6
Zhou, Jing et al. 2015	Sichuan, China	32.58	105.27	0.6729	14.8999999	ForestP	2.5	6	2	FE	MA	337.347	265.6	3	6
Zhou, Jing et al. 2015	Sichuan, China	32.58	105.27	0.6729	14.8999999	ForestP	12.5	6	2	FE	MA	264.83	195.52	3	6
Zhou, Jing et al. 2015	Sichuan, China	32.58	105.27	0.6729	14.8999999	ForestP	30	6	2	FE	MA	175.39	117.035	3	6
